# Supplementary material for: Bioinformatics analysis suggests base modifications of tRNAs and miRNAs in Arabidopsis thaliana
Source: BMC Genomics. 2009 Apr 9;10:155. doi: 10.1186/1471-2164-10-155 (PMC2674459; doi:10.1186/1471-2164-10-155)
Supplement: Additional File 3 — Detail of substitutions. Raw information of all observed base modifications was described in the file. The information was summarized according to categories of corresponding genes (tRNA, miRNA, rRNA, and the others). Genomic positions of the observed base modifications, bases of nucleotides in the cases of unsubstituted and substituted, TPQs supporting each bases, definitions for corresponding genes, and results of chi-squared tests are described. Details of the chi-squared test were described in methods. [file 1471-2164-10-155-S3.xls]

## Sheet: 表1
Additional file 3. Detail of substitutions
A. Substitutions corresponding with tRNAs
Site ID	dir	chr	site	Original and substituted bases (The first nucleotide is unmodified one)	TPQ for each nucleotide	Fractions for each nucleotide	Definition	Chi-squared test
CoRE_0001	1	5	6401296	A,T,G	116.02,1697.67,58.36	0.06,0.91,0.03	G:[AT5G19095]pre-tRNA	cleared
CoRE_0005	0	2	12983040	A,T,G	34.52,159.82,6.06	0.17,0.80,0.03	G:[AT2G30450]pre-tRNA	cleared
CoRE_0006	1	3	22853552	A,T,G	34.52,159.82,6.06	0.17,0.80,0.03	G:[AT3G61715]pre-tRNA	cleared
CoRE_0007	1	2	12888723	A,T,G	47.97,161.69,6.06	0.22,0.75,0.03	G:[AT2G30180]pre-tRNA	cleared
CoRE_0008	0	1	22401272	A,T,G	34.52,154.73,6.06	0.18,0.79,0.03	G:[AT1G60840]pre-tRNA	cleared
CoRE_0009	0	1	2107412	A,T,G	34.52,153.89,6.06	0.18,0.79,0.03	G:[AT1G06860]pre-tRNA	cleared
CoRE_0010	1	1	1159077	A,T,G	34.52,140.70,3.35	0.19,0.79,0.02	G:[AT1G04320]pre-tRNA	cleared
CoRE_0011	0	1	22398317	A,T,G	34.52,144.53,5.99	0.19,0.78,0.03	G:[AT1G60820]pre-tRNA	cleared
CoRE_0012	0	3	1843345	A,T,G	34.52,139.44,5.99	0.19,0.77,0.03	G:[AT3G06105]pre-tRNA	cleared
CoRE_0013	0	5	26699949	A,T,G	34.52,138.60,5.99	0.19,0.77,0.03	G:[AT5G66817]pre-tRNA	cleared
CoRE_0014	1	3	19995974	A,T,G	34.52,145.37,6.06	0.19,0.78,0.03	G:[AT3G53965]pre-tRNA	cleared
CoRE_0015	1	4	15671454	A,T,G	34.52,133.07,6.06	0.20,0.77,0.03	G:[AT4G32475]pre-tRNA	cleared
CoRE_0016	1	3	21553314	A,T,G	34.52,133.07,6.06	0.20,0.77,0.03	G:[AT3G58165]pre-tRNA	cleared
CoRE_0017	1	2	12889866	A,T,G	34.52,132.23,6.06	0.20,0.77,0.04	G:[AT2G30190]pre-tRNA	cleared
CoRE_0018	0	1	22317094	A,T,G	34.52,99.18,3.48	0.25,0.72,0.03	G:[AT1G60580]pre-tRNA	cleared
CoRE_0020	0	1	2111162	A,T,G	34.52,93.25,3.48	0.26,0.71,0.03	G:[AT1G06880]pre-tRNA	cleared
CoRE_0021	0	5	2212694	A,T,G	34.52,93.25,3.48	0.26,0.71,0.03	G:[AT5G07135]pre-tRNA	cleared
CoRE_0023	0	4	11774488	A,T,G,C	18.92,104.56,2.34,0.13	0.15,0.83,0.02,0.00	G:[AT4G22265]pre-tRNA	cleared
CoRE_0028	0	3	17985591	A,T,G,C	18.92,104.56,2.34,0.13	0.15,0.83,0.02,0.00	G:[AT3G48515]pre-tRNA	cleared
CoRE_0033	0	4	18254998	A,T,G,C	18.53,107.75,0.85,0.13	0.15,0.85,0.01,0.00	G:[AT4G39195]pre-tRNA	cleared
CoRE_0036	0	3	3238387	A,T,G,C	8.00,74.12,1.40,0.13	0.10,0.89,0.02,0.00	G:[AT3G10415]pre-tRNA	cleared
CoRE_0045	0	4	11954767	A,G,T	28.52,148.47,104.59	0.10,0.53,0.37	G:[AT4G22754]pre-tRNA	cleared
CoRE_0046	1	1	19428250	G,T,A,C	11.28,54.08,14.58,6.71	0.13,0.62,0.17,0.08	G:[AT1G52170]pre-tRNA	cleared
CoRE_0047	1	1	9143823	G,T,A,C	11.28,54.08,14.58,6.71	0.13,0.62,0.17,0.08	G:[AT1G26430]pre-tRNA	cleared
CoRE_0048	0	4	7341468	G,T,A,C	11.28,54.08,14.58,6.71	0.13,0.62,0.17,0.08	G:[AT4G12405]pre-tRNA	cleared
CoRE_0049	1	4	11910326	G,T,A,C	11.28,54.08,14.58,6.71	0.13,0.62,0.17,0.08	G:[AT4G22635]pre-tRNA	cleared
CoRE_0050	1	2	15175967	G,T,A,C	11.28,54.08,14.58,6.71	0.13,0.62,0.17,0.08	G:[AT2G36145.1]similar to Os01g0862200 [Oryza sativa (japonica cultivar-group)] (GB:NP_001044880.1) ,[AT2G36140]pre-tRNA	cleared
CoRE_0051	0	5	26573296	G,T,A,C	11.28,54.08,14.58,6.71	0.13,0.62,0.17,0.08	G:[AT5G66535]pre-tRNA	cleared
CoRE_0052	1	3	18928440	G,T,A,C	11.28,54.08,14.58,6.71	0.13,0.62,0.17,0.08	G:[AT3G50895]pre-tRNA	cleared
CoRE_0053	1	2	102090	G,T,A,C	11.28,54.08,14.58,6.71	0.13,0.62,0.17,0.08	G:[AT2G01160]pre-tRNA	cleared
CoRE_0054	1	1	26053167	G,T,A,C	11.28,54.08,14.58,6.71	0.13,0.62,0.17,0.08	G:[AT1G69300]pre-tRNA	cleared
CoRE_0055	0	5	26238907	G,T,A,C	11.28,54.08,14.58,6.71	0.13,0.62,0.17,0.08	G:[AT5G65615]pre-tRNA	cleared
CoRE_0056	0	5	26670511	A,T,G	11.98,48.49,1.30	0.19,0.79,0.02	G:[AT5G66755]pre-tRNA	cleared
CoRE_0057	0	4	17500816	A,T,G	11.98,48.49,1.30	0.19,0.79,0.02	G:[AT4G37175]pre-tRNA	cleared
CoRE_0058	0	1	6995288	A,T,G	11.98,48.49,1.30	0.19,0.79,0.02	G:[AT1G20170]pre-tRNA	cleared
CoRE_0059	1	2	18577043	A,T,G,C	46.25,72.18,57.44,1.12	0.26,0.41,0.32,0.01	G:[AT2G45020]pre-tRNA	cleared
CoRE_0060	1	1	13687695	A,T,G,C	21.52,69.46,64.05,1.12	0.14,0.44,0.41,0.01	G:[AT1G36350]pre-tRNA	cleared
CoRE_0061	1	2	15353296	A,T,G,C	21.52,69.46,64.05,1.12	0.14,0.44,0.41,0.01	G:[AT2G36600]pre-tRNA	cleared
CoRE_0064	1	1	2939475	A,T,G	11.20,41.29,1.30	0.21,0.77,0.02	G:[AT1G09110]pre-tRNA	cleared
CoRE_0065	0	3	1601359	A,T,G	22.00,43.65,1.20	0.33,0.65,0.02	G:[AT3G05525]pre-tRNA	cleared
CoRE_0066	1	3	18837077	A,T,G	35.90,38.45,1.20	0.48,0.51,0.02	G:[AT3G50665]pre-tRNA	cleared
CoRE_0067	1	1	7016564	A,G,T	19.22,29.47,17.19	0.29,0.45,0.26	G:[AT1G20250]pre-tRNA	cleared
CoRE_0068	1	3	11961703	A,G,T	19.22,29.47,17.19	0.29,0.45,0.26	G:[AT3G30345]pre-tRNA	cleared
CoRE_0069	1	3	18080119	A,G,T,C	22.77,92.17,6.83,0.25	0.19,0.76,0.06,0.00	G:[AT3G48745]pre-tRNA	cleared
CoRE_0070	0	3	22481231	A,G,T	16.82,28.17,15.89	0.28,0.46,0.26	G:[AT3G60805]pre-tRNA	cleared
CoRE_0071	0	1	5518071	A,G,T	12.92,28.17,15.89	0.23,0.49,0.28	G:[AT1G16100]pre-tRNA	cleared
CoRE_0072	1	1	604459	A,G,T	12.92,28.17,15.89	0.23,0.49,0.28	G:[AT1G02760]pre-tRNA	cleared
CoRE_0073	0	5	508443	A,G,T	12.92,28.17,15.89	0.23,0.49,0.28	G:[AT5G02385]pre-tRNA	cleared
CoRE_0074	0	3	20824511	A,G,T	12.92,28.17,15.89	0.23,0.49,0.28	G:[AT3G56085]pre-tRNA	cleared
CoRE_0075	1	1	17735567	A,G,T	12.92,28.17,15.89	0.23,0.49,0.28	G:[AT1G48080]pre-tRNA	cleared
CoRE_0076	0	1	28952463	A,G,T,C	22.77,88.27,6.83,0.25	0.19,0.75,0.06,0.00	G:[AT1G77030.1]glycine-rich protein ,[AT1G77040]pre-tRNA	cleared
CoRE_0077	1	5	20692504	A,G,T,C	22.77,88.27,6.83,0.25	0.19,0.75,0.06,0.00	G:[AT5G50805]pre-tRNA	cleared
CoRE_0080	0	1	7656124	A,G,T,C	22.77,87.22,6.83,0.25	0.19,0.75,0.06,0.00	G:[AT1G21800]pre-tRNA	cleared
CoRE_0081	0	1	29147999	A,G,T,C	22.77,87.22,6.83,0.25	0.19,0.75,0.06,0.00	G:[AT1G77560]pre-tRNA	cleared
CoRE_0082	1	4	33857	A,G,T	12.92,24.16,15.89	0.24,0.46,0.30	G:[AT4G00085]pre-tRNA	cleared
CoRE_0083	1	5	4530533	A,G,T	12.92,24.16,15.89	0.24,0.46,0.30	G:[AT5G14035]pre-tRNA	cleared
CoRE_0084	1	2	18710809	A,G,T	12.92,24.16,15.89	0.24,0.46,0.30	G:[AT2G45390]pre-tRNA	cleared
CoRE_0087	0	4	13006259	A,G,T	11.56,24.23,12.17	0.24,0.51,0.25	G:[AT4G25435]pre-tRNA	cleared
CoRE_0088	1	3	3096278	A,T,G,C	46.25,46.83,29.35,1.12	0.37,0.38,0.24,0.01	G:[AT3G10035]pre-tRNA	cleared
CoRE_0089	1	5	998998	A,T,G,C	46.25,46.83,29.35,1.12	0.37,0.38,0.24,0.01	G:[AT5G03775]pre-tRNA	cleared
CoRE_0092	0	1	5619480	A,G,T	13.73,44.45,37.45	0.14,0.46,0.39	G:[AT1G16450]pre-tRNA	cleared
CoRE_0093	1	1	22431887	A,T,G,C	1.96,268.06,12.30,8.10	0.01,0.92,0.04,0.03	G:[AT1G60910]pre-tRNA	cleared
CoRE_0094	0	5	9815421	A,T,G	11.98,32.82,1.23	0.26,0.71,0.03	G:[AT5G27715]pre-tRNA	cleared
CoRE_0095	1	5	7981457	A,G,T,C	19.00,64.30,4.63,0.25	0.22,0.73,0.05,0.00	G:[AT5G23665]pre-tRNA	cleared
CoRE_0103	0	1	7499737	A,G,T	22.77,55.65,2.30	0.28,0.69,0.03	G:[AT1G21420]pre-tRNA	cleared
CoRE_0104	0	3	18755804	A,T,G	9.17,43.00,0.07	0.18,0.82,0.00	G:[AT3G50505]pre-tRNA	cleared
CoRE_0106	0	2	19566940	A,T	18.64,134.72	0.12,0.88	G:[AT2G47740]pre-tRNA	cleared
CoRE_0107	0	5	19761416	A,T,G	8.34,25.39,5.79	0.21,0.64,0.15	G:[AT5G48675]pre-tRNA	cleared
CoRE_0108	1	5	4471107	A,T,G	8.34,24.09,5.79	0.22,0.63,0.15	G:[AT5G13845]pre-tRNA	cleared
CoRE_0109	0	5	17856827	A,T,G	8.34,24.09,5.79	0.22,0.63,0.15	G:[AT5G44283]pre-tRNA	cleared
CoRE_0110	1	1	29838667	A,T,G	8.34,24.09,5.79	0.22,0.63,0.15	G:[AT1G79300]pre-tRNA	cleared
CoRE_0111	1	3	2285664	A,T,G	8.34,24.09,5.79	0.22,0.63,0.15	G:[AT3G07185]pre-tRNA	cleared
CoRE_0112	1	5	24684564	A,T,G	8.34,24.09,5.79	0.22,0.63,0.15	G:[AT5G61345]pre-tRNA	cleared
CoRE_0113	0	2	11781944	A,T,G	8.34,24.09,5.79	0.22,0.63,0.15	G:[AT2G27560]pre-tRNA	cleared
CoRE_0114	1	4	14032552	A,T,G	8.16,24.09,5.79	0.21,0.63,0.15	G:[AT4G28362]pre-tRNA	cleared
CoRE_0115	1	3	19935411	A,T,G	8.34,24.09,5.79	0.22,0.63,0.15	G:[AT3G53775]pre-tRNA	cleared
CoRE_0134	1	5	19658885	A,T,G	6.85,32.73,1.96	0.16,0.79,0.05	G:[AT5G48465]pre-tRNA	cleared
CoRE_0135	1	1	29809073	A,G,T	13.73,25.30,20.40	0.23,0.43,0.34	G:[AT1G79240]pre-tRNA	cleared
CoRE_0136	1	3	3942069	A,T,G	8.34,24.78,2.02	0.24,0.71,0.06	G:[AT3G12385]pre-tRNA	cleared
CoRE_0138	1	1	1817455	A,T,G,C	16.97,33.84,7.38,2.37	0.28,0.56,0.12,0.04	G:[AT1G05980]pre-tRNA	cleared
CoRE_0139	1	3	21970543	A,T,G,C	8.51,33.84,7.38,1.69	0.17,0.66,0.14,0.03	G:[AT3G59415]pre-tRNA	cleared
CoRE_0140	1	4	8979714	A,G,T	19.22,38.98,35.48	0.21,0.42,0.38	G:[AT4G15775]pre-tRNA	cleared
CoRE_0143	1	5	25347318	A,T,G,C	20.17,32.89,6.98,2.37	0.32,0.53,0.11,0.04	G:[AT5G63145]pre-tRNA	cleared
CoRE_0144	1	4	6944778	A,T,G,C	16.97,32.89,6.98,2.37	0.29,0.56,0.12,0.04	G:[AT4G11405]pre-tRNA	cleared
CoRE_0145	0	4	10325991	A,G,T,C	10.35,34.88,4.30,0.15	0.21,0.70,0.09,0.00	G:[AT4G18815]pre-tRNA	cleared
CoRE_0146	1	4	1442061	A,T,G,C	16.97,33.36,5.94,2.37	0.29,0.57,0.10,0.04	G:[AT4G03285]pre-tRNA	cleared
CoRE_0154	0	2	12478865	A,G,T,C	10.35,33.17,6.25,0.15	0.21,0.66,0.13,0.00	G:[AT2G29030]pre-tRNA	cleared
CoRE_0156	0	5	21740355	A,T	14.44,52.92	0.21,0.79	G:[AT5G53487]pre-tRNA	cleared
CoRE_0157	0	4	12486227	A,T	14.44,52.92	0.21,0.79	G:[AT4G24025]pre-tRNA	cleared
CoRE_0158	1	3	23221738	A,T	14.44,52.37	0.22,0.78	G:[AT3G62735]pre-tRNA	cleared
CoRE_0159	0	1	23671163	A,T,G,C	13.31,36.69,12.64,1.69	0.21,0.57,0.20,0.03	G:[AT1G63790]pre-tRNA	cleared
CoRE_0160	1	3	17905452	A,T,G,C	13.31,36.69,12.64,1.69	0.21,0.57,0.20,0.03	G:[AT3G48275]pre-tRNA	cleared
CoRE_0161	1	4	15120713	A,T,G	58.83,41.46,22.21	0.48,0.34,0.18	G:[AT4G31075]pre-tRNA	cleared
CoRE_0162	1	4	15576713	A,T,G	59.43,41.46,22.21	0.48,0.34,0.18	G:[AT4G32265]pre-tRNA	cleared
CoRE_0164	1	1	25931916	A,T,G	2.35,16.54,2.02	0.11,0.79,0.10	G:[AT1G68950]pre-tRNA	cleared
CoRE_0165	1	1	515551	A,T,G	2.35,16.54,2.02	0.11,0.79,0.10	G:[AT1G02480]pre-tRNA	cleared
CoRE_0166	0	3	23062460	A,T,G	2.35,16.54,2.02	0.11,0.79,0.10	G:[AT3G62285]pre-tRNA	cleared
CoRE_0167	0	1	25935755	A,T,G	2.35,16.54,2.02	0.11,0.79,0.10	G:[AT1G68970]pre-tRNA	cleared
CoRE_0168	0	5	3669016	A,T,G	2.35,16.54,2.02	0.11,0.79,0.10	G:[AT5G11475]pre-tRNA	cleared
CoRE_0173	1	3	17160793	A,G,T,C	10.35,31.30,6.25,0.15	0.22,0.65,0.13,0.00	G:[AT3G46585]pre-tRNA	cleared
CoRE_0175	0	1	909825	A,T,G	2.35,15.88,2.02	0.12,0.78,0.10	G:[AT1G03640]pre-tRNA	cleared
CoRE_0176	0	5	862411	A,T,G	2.35,15.83,1.64	0.12,0.80,0.08	G:[AT5G03452]pre-tRNA	cleared
CoRE_0179	0	5	22355913	A,T,G	2.35,15.17,1.64	0.12,0.79,0.09	G:[AT5G55045]pre-tRNA	cleared
CoRE_0180	0	4	808285	A,T,G	2.35,15.17,1.64	0.12,0.79,0.09	G:[AT4G01865]pre-tRNA	cleared
CoRE_0181	0	4	1520797	A,T,G	2.35,15.17,1.64	0.12,0.79,0.09	G:[AT4G03435]pre-tRNA	cleared
CoRE_0182	0	5	24157237	G,C,A,T	43.20,15.37,2.66,0.61	0.70,0.25,0.04,0.01	G:[AT5G59945]pre-tRNA	cleared
CoRE_0183	1	3	16905156	G,C,A,T	43.99,15.37,2.66,0.61	0.70,0.25,0.04,0.01	G:[AT3G45965]pre-tRNA	cleared
CoRE_0184	1	5	2993336	G,C,A,T	43.99,15.37,2.66,0.61	0.70,0.25,0.04,0.01	G:[AT5G09655]pre-tRNA	cleared
CoRE_0185	1	3	16896884	G,C,A,T	43.99,15.37,2.66,0.61	0.70,0.25,0.04,0.01	G:[AT3G45935]pre-tRNA	cleared
CoRE_0186	0	1	8520344	G,C,A,T	43.99,15.37,2.66,0.61	0.70,0.25,0.04,0.01	G:[AT1G24080]pre-tRNA	cleared
CoRE_0187	1	5	530828	G,C,A,T	40.77,15.37,2.66,0.61	0.69,0.26,0.04,0.01	G:[AT5G02435]pre-tRNA	cleared
CoRE_0188	1	5	25801349	G,C,A,T	43.99,15.37,2.66,0.61	0.70,0.25,0.04,0.01	G:[AT5G64505]pre-tRNA	cleared
CoRE_0189	1	3	22149708	G,C,A,T	43.99,15.37,2.66,0.61	0.70,0.25,0.04,0.01	G:[AT3G59923]pre-tRNA	cleared
CoRE_0190	0	1	10963619	G,C,A,T	43.99,15.37,2.66,0.61	0.70,0.25,0.04,0.01	G:[AT1G30830]pre-tRNA	cleared
CoRE_0191	0	1	4267051	G,C,A,T	43.20,15.37,2.66,0.61	0.70,0.25,0.04,0.01	G:[AT1G12510]pre-tRNA	cleared
CoRE_0192	0	1	6076003	G,C,A,T	40.77,15.37,2.66,0.61	0.69,0.26,0.04,0.01	G:[AT1G17670]pre-tRNA	cleared
CoRE_0193	1	3	16902632	G,C,A,T	43.99,15.37,2.66,0.61	0.70,0.25,0.04,0.01	G:[AT3G45955]pre-tRNA	cleared
CoRE_0194	1	3	18518805	G,C,A,T	43.99,15.37,2.66,0.61	0.70,0.25,0.04,0.01	G:[AT3G49925]pre-tRNA	cleared
CoRE_0195	0	3	22149839	A,T,G	18.34,46.86,29.95	0.19,0.49,0.31	G:[AT3G59926]pre-tRNA	cleared
CoRE_0202	0	5	22357742	A,T,G	2.35,14.99,1.62	0.12,0.79,0.09	G:[AT5G55055]pre-tRNA	cleared
CoRE_0204	1	4	6646481	A,T	14.44,41.82	0.26,0.74	G:[AT4G10815]pre-tRNA	cleared
CoRE_0205	1	4	7256466	A,G,T	16.82,9.78,5.28	0.53,0.31,0.17	G:[AT4G12115]pre-tRNA	cleared
CoRE_0206	1	2	706852	A,T,G	2.17,17.50,8.44	0.08,0.62,0.30	G:[AT2G02600]pre-tRNA	cleared
CoRE_0208	0	5	8946842	A,T,G	2.35,14.28,1.24	0.13,0.80,0.07	G:[AT5G25625]pre-tRNA	cleared
CoRE_0212	0	5	17512784	A,T,G	15.41,81.36,4.20	0.15,0.81,0.04	G:[AT5G43535]pre-tRNA	cleared
CoRE_0213	1	3	10753725	A,T,G	2.17,16.89,8.44	0.08,0.61,0.31	G:[AT3G28685]pre-tRNA	cleared
CoRE_0214	0	1	309290	A,G,T	12.92,11.68,3.72	0.46,0.41,0.13	G:[AT1G01890]pre-tRNA	cleared
CoRE_0215	1	2	7046232	A,T,G	6.15,145.89,8.94	0.04,0.91,0.06	G:[AT2G16240]pre-tRNA	cleared
CoRE_0216	1	4	7814255	A,T,G	12.79,35.35,21.32	0.18,0.51,0.31	G:[AT4G13445]pre-tRNA	cleared
CoRE_0217	1	5	5157700	A,T,G	10.63,26.51,3.86	0.26,0.65,0.09	G:[AT5G15805]pre-tRNA	cleared
CoRE_0218	1	1	11104152	A,T,G	10.63,26.51,3.86	0.26,0.65,0.09	G:[AT1G31110]pre-tRNA	cleared
CoRE_0219	0	4	13341517	A,T,G	10.63,26.51,3.86	0.26,0.65,0.09	G:[AT4G26385]pre-tRNA	cleared
CoRE_0220	1	5	18576128	A,G,T,C	8.33,18.51,1.23,0.15	0.30,0.66,0.04,0.01	G:[AT5G45745]pre-tRNA	cleared
CoRE_0223	1	1	2588578	A,G,T,C	10.35,26.94,4.23,0.15	0.25,0.65,0.10,0.00	G:[AT1G08240]pre-tRNA	cleared
CoRE_0226	1	5	3617115	A,G,T,C	8.33,17.86,1.23,0.15	0.30,0.65,0.04,0.01	G:[AT5G11325]pre-tRNA	cleared
CoRE_0227	1	5	23974712	A,G,T,C	8.33,17.86,1.23,0.15	0.30,0.65,0.04,0.01	G:[AT5G59395]pre-tRNA	cleared
CoRE_0228	0	5	3578311	A,G,T,C	8.33,17.86,1.23,0.15	0.30,0.65,0.04,0.01	G:[AT5G11225]pre-tRNA	cleared
CoRE_0229	0	1	4285900	A,G,T,C	8.33,17.86,1.23,0.15	0.30,0.65,0.04,0.01	G:[AT1G12590]pre-tRNA	cleared
CoRE_0230	1	5	23971224	A,G,T,C	8.33,17.86,1.23,0.15	0.30,0.65,0.04,0.01	G:[AT5G59385]pre-tRNA	cleared
CoRE_0231	1	3	2222309	A,T,G,C	32.62,30.76,16.32,0.28	0.41,0.38,0.20,0.00	G:[AT3G07025]pre-tRNA	cleared
CoRE_0232	1	1	25993451	A,T,G	10.63,23.71,3.86	0.28,0.62,0.10	G:[AT1G69130]pre-tRNA	cleared
CoRE_0233	0	4	13336361	A,T,G	10.63,23.71,3.86	0.28,0.62,0.10	G:[AT4G26375]pre-tRNA	cleared
CoRE_0234	0	2	9456904	A,T,G	10.63,23.71,3.86	0.28,0.62,0.10	G:[AT2G22220]pre-tRNA	cleared
CoRE_0235	0	1	28024059	A,T,G,C	35.33,103.70,65.12,20.10	0.16,0.46,0.29,0.09	G:[AT1G74570]pre-tRNA	cleared
CoRE_0236	1	5	23974668	C,A,T,G	1140.38,15.14,0.66,0.58	0.99,0.01,0.00,0.00	G:[AT5G59395]pre-tRNA	cleared
CoRE_0237	0	5	3578355	C,A,T,G	1141.44,15.14,0.66,0.58	0.99,0.01,0.00,0.00	G:[AT5G11225]pre-tRNA	cleared
CoRE_0238	1	5	18576084	C,A,T,G	1140.38,15.14,0.66,0.58	0.99,0.01,0.00,0.00	G:[AT5G45745]pre-tRNA	cleared
CoRE_0239	0	2	12478909	C,A,T,G	1141.44,15.14,0.66,0.58	0.99,0.01,0.00,0.00	G:[AT2G29030]pre-tRNA	cleared
CoRE_0240	1	3	4330835	A,G,T	14.44,8.45,7.56	0.47,0.28,0.25	G:[AT3G13335]pre-tRNA	cleared
CoRE_0241	0	3	16438085	C,A,T,G	1141.44,15.14,0.66,0.58	0.99,0.01,0.00,0.00	G:[AT3G44955]pre-tRNA	cleared
CoRE_0242	1	5	3617071	C,A,T,G	1140.38,15.14,0.66,0.58	0.99,0.01,0.00,0.00	G:[AT5G11325]pre-tRNA	cleared
CoRE_0243	0	1	4285944	C,A,T,G	1141.44,15.14,0.66,0.58	0.99,0.01,0.00,0.00	G:[AT1G12590]pre-tRNA	cleared
CoRE_0244	1	3	17160749	C,A,T,G	1140.38,15.14,0.66,0.58	0.99,0.01,0.00,0.00	G:[AT3G46585]pre-tRNA	cleared
CoRE_0245	1	1	2588534	C,A,T,G	1140.38,15.14,0.66,0.58	0.99,0.01,0.00,0.00	G:[AT1G08240]pre-tRNA	cleared
CoRE_0246	0	2	11871290	C,A,T,G	1141.44,15.14,0.66,0.58	0.99,0.01,0.00,0.00	G:[AT2G27850]pre-tRNA	cleared
CoRE_0247	1	5	23971180	C,A,T,G	1140.38,15.14,0.66,0.58	0.99,0.01,0.00,0.00	G:[AT5G59385]pre-tRNA	cleared
CoRE_0248	0	4	10326035	C,A,T,G	1141.44,15.14,0.66,0.58	0.99,0.01,0.00,0.00	G:[AT4G18815]pre-tRNA	cleared
CoRE_0249	1	1	2025412	A,T,G	0.61,10.50,4.44	0.04,0.68,0.29	G:[AT1G06610]pre-tRNA	cleared
CoRE_0250	0	5	2432279	A,T,G	0.61,10.50,4.44	0.04,0.68,0.29	G:[AT5G07675]pre-tRNA	cleared
CoRE_0251	1	5	15993572	A,T,G	0.61,10.50,4.44	0.04,0.68,0.29	G:[AT5G39895]pre-tRNA	cleared
CoRE_0252	0	1	10207307	A,G,T	4.79,13.21,7.20	0.19,0.52,0.29	G:[AT1G29210]pre-tRNA	cleared
CoRE_0253	1	2	15923952	A,G,T	4.79,13.21,7.20	0.19,0.52,0.29	G:[AT2G38030]pre-tRNA	cleared
CoRE_0254	0	4	6905495	A,T,G	0.61,12.86,3.83	0.04,0.74,0.22	G:[AT4G11355]pre-tRNA	cleared
CoRE_0255	1	4	13454620	A,T,G	0.61,12.86,3.83	0.04,0.74,0.22	G:[AT4G26675]pre-tRNA	cleared
CoRE_0256	0	2	13144328	A,T,G	2.17,9.72,4.44	0.13,0.60,0.27	G:[AT2G30850]pre-tRNA	cleared
CoRE_0257	0	5	22502011	A,T,G	0.61,9.72,4.44	0.04,0.66,0.30	G:[AT5G55505]pre-tRNA	cleared
CoRE_0258	0	4	7232808	A,T,G	2.17,9.72,4.44	0.13,0.60,0.27	G:[AT4G12065]pre-tRNA	cleared
CoRE_0259	1	1	2334876	A,T,G	0.61,9.72,4.44	0.04,0.66,0.30	G:[AT1G07580]pre-tRNA	cleared
CoRE_0260	0	3	16438041	A,G,T,C	8.33,16.15,1.23,0.15	0.32,0.62,0.05,0.01	G:[AT3G44955]pre-tRNA	cleared
CoRE_0261	0	1	18139281	A,G,T	14.44,8.45,7.16	0.48,0.28,0.24	G:[AT1G49020]pre-tRNA	cleared
CoRE_0262	0	2	16646873	A,G,T	14.44,8.45,7.16	0.48,0.28,0.24	G:[AT2G39860]pre-tRNA	cleared
CoRE_0263	1	4	17130112	A,G,T	4.79,11.73,8.31	0.19,0.47,0.33	G:[AT4G36197]pre-tRNA	cleared
CoRE_0267	1	4	16556685	A,G,T	4.79,12.17,6.48	0.20,0.52,0.28	G:[AT4G34695]pre-tRNA	cleared
CoRE_0268	1	1	10756761	A,G,T	4.79,12.17,6.48	0.20,0.52,0.28	G:[AT1G30430]pre-tRNA	cleared
CoRE_0269	0	3	9373626	A,T,G	10.63,20.45,3.86	0.30,0.59,0.11	G:[AT3G25715]pre-tRNA	cleared
CoRE_0270	1	5	24726949	A,T,G	0.61,9.12,4.44	0.04,0.64,0.31	G:[AT5G61445]pre-tRNA	cleared
CoRE_0271	1	2	18963771	A,G,T	4.79,11.73,6.36	0.21,0.51,0.28	G:[AT2G46120]pre-tRNA	cleared
CoRE_0272	0	5	18560222	A,T,G	11.98,16.94,0.10	0.41,0.58,0.00	G:[AT5G45715]pre-tRNA	cleared
CoRE_0273	1	2	17667911	A,T	1.96,41.06	0.05,0.95	G:[AT2G42420]pre-tRNA	cleared
CoRE_0274	1	4	9108352	A,G	0.00,20.99	0.00,1.00	G:[AT4G16105]pre-tRNA	cleared
CoRE_0275	0	4	8301760	A,G	0.00,20.99	0.00,1.00	G:[AT4G14415]pre-tRNA	cleared
CoRE_0276	1	1	29838066	A,T,G	8.34,12.15,2.30	0.37,0.53,0.10	G:[AT1G79290]pre-tRNA	cleared
CoRE_0277	0	5	7222075	A,T,G	14.44,6.26,1.45	0.65,0.28,0.07	G:[AT5G21378]pre-tRNA	cleared
CoRE_0278	1	5	23861488	A,T,G	14.44,6.26,1.45	0.65,0.28,0.07	G:[AT5G59055]pre-tRNA	cleared
CoRE_0279	1	1	27792700	A,T,G	14.44,6.26,1.45	0.65,0.28,0.07	G:[AT1G73900]pre-tRNA	cleared
CoRE_0280	1	2	14251831	A,T,G	14.44,6.26,1.45	0.65,0.28,0.07	G:[AT2G33660]pre-tRNA	cleared
CoRE_0281	1	5	4673959	A,T,G	14.44,6.26,1.45	0.65,0.28,0.07	G:[AT5G14495]pre-tRNA	cleared
CoRE_0282	0	3	19044387	A,T,G	14.44,6.26,1.45	0.65,0.28,0.07	G:[AT3G51265]pre-tRNA	cleared
CoRE_0283	1	5	5161571	A,T,G	14.44,6.26,1.45	0.65,0.28,0.07	G:[AT5G15815]pre-tRNA	cleared
CoRE_0284	1	5	1788708	A,T,G	14.44,6.26,1.45	0.65,0.28,0.07	G:[AT5G05945]pre-tRNA	cleared
CoRE_0285	1	1	28531484	A,T,G	14.44,6.26,1.45	0.65,0.28,0.07	G:[AT1G76000]pre-tRNA	cleared
CoRE_0286	1	1	28411702	A,G,T	4.79,11.56,5.83	0.22,0.52,0.26	G:[AT1G75650]pre-tRNA	cleared
CoRE_0287	1	5	21418426	A,T,G	8.34,10.85,2.30	0.39,0.50,0.11	G:[AT5G52815]pre-tRNA	cleared
CoRE_0292	1	1	6075869	A,T,G	14.44,6.11,1.13	0.67,0.28,0.05	G:[AT1G17660]pre-tRNA	cleared
CoRE_0293	1	1	6345813	A,T,G	14.44,6.11,1.13	0.67,0.28,0.05	G:[AT1G18430]pre-tRNA	cleared
CoRE_0294	1	1	7004561	A,T,G	14.44,6.11,1.13	0.67,0.28,0.05	G:[AT1G20210]pre-tRNA	cleared
CoRE_0295	1	1	877705	A,T,G	14.44,6.11,1.13	0.67,0.28,0.05	G:[AT1G03515]pre-tRNA	cleared
CoRE_0296	1	3	10211621	A,T,G	14.44,6.11,1.13	0.67,0.28,0.05	G:[AT3G27555]pre-tRNA	cleared
CoRE_0297	1	1	28188249	A,T,G	14.44,6.11,1.13	0.67,0.28,0.05	G:[AT1G75070]pre-tRNA	cleared
CoRE_0298	1	3	476865	A,T,G	14.44,6.11,1.13	0.67,0.28,0.05	G:[AT3G02335]pre-tRNA	cleared
CoRE_0299	0	5	16256881	A,T,G	14.44,5.86,1.45	0.66,0.27,0.07	G:[AT5G40545]pre-tRNA	cleared
CoRE_0300	1	1	26977106	A,T	1.96,37.43	0.05,0.95	G:[AT1G71697.1]ATCK1 (CHOLINE KINASE) ,[AT1G71700]pre-tRNA	cleared
CoRE_0301	1	3	22786954	A,G,T	4.79,10.08,4.99	0.24,0.51,0.25	G:[AT3G61545]pre-tRNA	cleared
CoRE_0304	0	1	18234186	A,G	0.00,17.79	0.00,1.00	G:[AT1G49280]pre-tRNA	cleared
CoRE_0305	1	3	19566070	A,T,G	14.44,5.70,1.13	0.68,0.27,0.05	G:[AT3G52765]pre-tRNA	cleared
CoRE_0306	0	5	15049785	G,T,A	11.28,11.86,1.26	0.46,0.49,0.05	G:[AT5G37795]pre-tRNA	cleared
CoRE_0307	0	3	19403667	A,T,G	2.29,32.95,0.54	0.06,0.92,0.02	G:[AT3G52285]pre-tRNA	cleared
CoRE_0310	0	3	19008637	A,T,G	16.99,40.72,16.27	0.23,0.55,0.22	G:[AT3G51135]pre-tRNA	cleared
CoRE_0311	1	2	14250263	A,T,G	13.39,5.18,1.26	0.68,0.26,0.06	G:[AT2G33650]pre-tRNA	cleared
CoRE_0312	0	1	19502103	A,G,T,C	5.87,55.83,10.60,0.58	0.08,0.77,0.15,0.01	G:[AT1G52350]pre-tRNA	cleared
CoRE_0313	1	3	259697	A,T,G	2.29,28.30,0.54	0.07,0.91,0.02	G:[AT3G01705]pre-tRNA	cleared
CoRE_0320	0	2	7962806	G,T,A,C	11.28,4.68,4.17,2.23	0.50,0.21,0.19,0.10	G:[AT2G18310]pre-tRNA	cleared
CoRE_0321	0	2	18002665	A,T,G,C	20.17,16.88,2.88,0.68	0.50,0.42,0.07,0.02	G:[AT2G43300]pre-tRNA	cleared
CoRE_0322	1	3	3575908	A,T,G	123.18,16.80,3.64	0.86,0.12,0.03	G:[AT3G11395]pre-tRNA	cleared
CoRE_0323	1	5	1804675	A,T,G	123.18,16.80,3.64	0.86,0.12,0.03	G:[AT5G05985]pre-tRNA	cleared
CoRE_0324	1	5	4929621	A,T,G	123.18,16.80,3.64	0.86,0.12,0.03	G:[AT5G15175]pre-tRNA	cleared
CoRE_0329	0	5	17476418	A,T,G	2.17,9.86,2.26	0.15,0.69,0.16	G:[AT5G43455]pre-tRNA	cleared
CoRE_0330	1	1	10106132	A,T,G	0.83,4.88,0.02	0.14,0.85,0.00	G:[AT1G28930]pre-tRNA	cleared
CoRE_0331	1	1	10101070	A,T,G	0.83,4.88,0.02	0.14,0.85,0.00	G:[AT1G28900]pre-tRNA	cleared
CoRE_0332	1	1	10090410	A,T,G	0.83,4.88,0.02	0.14,0.85,0.00	G:[AT1G28740]pre-tRNA	cleared
CoRE_0333	1	1	10097156	A,T,G	0.83,4.88,0.02	0.14,0.85,0.00	G:[AT1G28830]pre-tRNA	cleared
CoRE_0334	1	1	10106570	A,T,G	0.83,4.88,0.02	0.14,0.85,0.00	G:[AT1G28940]pre-tRNA	cleared
CoRE_0335	1	1	10098695	A,T,G	0.83,4.88,0.02	0.14,0.85,0.00	G:[AT1G28850]pre-tRNA	cleared
CoRE_0336	1	1	10093351	A,T,G	0.83,4.88,0.02	0.14,0.85,0.00	G:[AT1G28790]pre-tRNA	cleared
CoRE_0337	1	1	10092367	A,T,G	0.83,4.88,0.02	0.14,0.85,0.00	G:[AT1G28770]pre-tRNA	cleared
CoRE_0340	0	1	30088904	A,G,T,C	5.77,39.50,5.90,0.58	0.11,0.76,0.11,0.01	G:[AT1G79980]pre-tRNA	cleared
CoRE_0341	1	3	11076871	A,T,G	2.29,11.95,0.54	0.15,0.81,0.04	G:[AT3G29095]pre-tRNA	cleared
CoRE_0342	1	4	1390951	A,T,G	2.29,11.95,0.54	0.15,0.81,0.04	G:[AT4G03135]pre-tRNA	cleared
CoRE_0343	1	1	10099467	A,T,G	2.29,11.95,0.54	0.15,0.81,0.04	G:[AT1G28870]pre-tRNA	cleared
CoRE_0344	1	1	10096993	A,T,G	2.29,11.50,0.54	0.16,0.80,0.04	G:[AT1G28820]pre-tRNA	cleared
CoRE_0345	1	2	14360278	A,T,G	2.29,11.50,0.54	0.16,0.80,0.04	G:[AT2G33920]pre-tRNA	cleared
CoRE_0346	1	1	25833373	A,T,G	2.29,11.50,0.54	0.16,0.80,0.04	G:[AT1G68760.1]ATNUDT1 (Arabidopsis thaliana Nudix hydrolase homolog 1); dihydroneopterin triphosphate pyrophosphohydrolase/ hydrolase ,[AT1G68770]pre-tRNA	cleared
CoRE_0347	1	2	14363190	A,T,G	2.29,11.50,0.54	0.16,0.80,0.04	G:[AT2G33960]pre-tRNA	cleared
CoRE_0350	1	4	16655325	A,G	0.00,13.06	0.00,1.00	G:[AT4G34975]pre-tRNA	cleared
CoRE_0351	1	5	18058049	A,G	0.00,13.06	0.00,1.00	G:[AT5G44705]pre-tRNA	cleared
CoRE_0352	1	4	9287265	A,G	0.00,13.06	0.00,1.00	G:[AT4G16465]pre-tRNA	cleared
CoRE_0353	1	4	7185756	A,T,G	37.92,8.48,0.66	0.81,0.18,0.01	G:[AT4G11985]pre-tRNA	cleared
CoRE_0354	1	3	18518855	A,T,G	37.92,8.48,0.66	0.81,0.18,0.01	G:[AT3G49925]pre-tRNA	cleared
CoRE_0355	1	5	25801399	A,T,G	37.92,8.48,0.66	0.81,0.18,0.01	G:[AT5G64505]pre-tRNA	cleared
CoRE_0356	0	5	24157187	A,T,G	37.92,8.48,0.66	0.81,0.18,0.01	G:[AT5G59945]pre-tRNA	cleared
CoRE_0358	1	5	22091689	A,T,G	2.35,6.49,1.14	0.24,0.65,0.11	G:[AT5G54365]pre-tRNA	cleared
CoRE_0359	1	4	13704845	A,T,G	2.35,6.49,1.14	0.24,0.65,0.11	G:[AT4G27395]pre-tRNA	cleared
CoRE_0360	1	3	5275213	A,T,G	2.35,6.49,1.14	0.24,0.65,0.11	G:[AT3G15585]pre-tRNA	cleared
CoRE_0361	1	5	22094145	A,T,G	2.35,6.49,1.14	0.24,0.65,0.11	G:[AT5G54375]pre-tRNA	cleared
CoRE_0362	1	1	10089479	A,T,G	0.71,3.90,0.02	0.15,0.84,0.00	G:[AT1G28720]pre-tRNA	cleared
CoRE_0364	0	1	1583818	G,A,T,C	10.09,4.17,3.38,2.23	0.51,0.21,0.17,0.11	G:[AT1G05390]pre-tRNA	cleared
CoRE_0365	1	1	10102035	A,T,G	0.83,3.47,0.02	0.19,0.80,0.00	G:[AT1G28920]pre-tRNA	cleared
CoRE_0366	1	1	10101642	A,T,G	0.83,3.47,0.02	0.19,0.80,0.00	G:[AT1G28910]pre-tRNA	cleared
CoRE_0367	1	1	10108431	A,T,G	0.83,3.47,0.02	0.19,0.80,0.00	G:[AT1G28980]pre-tRNA	cleared
CoRE_0368	1	1	10100315	A,T,G	0.83,3.47,0.02	0.19,0.80,0.00	G:[AT1G28890]pre-tRNA	cleared
CoRE_0369	1	1	17159103	A,T,G	0.83,3.47,0.02	0.19,0.80,0.00	G:[AT1G45234]pre-tRNA	cleared
CoRE_0370	1	1	10093788	A,T,G	0.83,3.47,0.02	0.19,0.80,0.00	G:[AT1G28800]pre-tRNA	cleared
CoRE_0371	1	1	17164518	A,T,G	0.83,3.47,0.02	0.19,0.80,0.00	G:[AT1G45246]pre-tRNA	cleared
CoRE_0372	1	1	10092843	A,T,G	0.83,3.47,0.02	0.19,0.80,0.00	G:[AT1G28780]pre-tRNA	cleared
CoRE_0373	1	2	14358494	A,T,G	0.83,3.47,0.02	0.19,0.80,0.00	G:[AT2G33900]pre-tRNA	cleared
CoRE_0374	1	1	10106940	A,T,G	0.83,3.47,0.02	0.19,0.80,0.00	G:[AT1G28950]pre-tRNA	cleared
CoRE_0375	1	2	14362272	A,T,G	0.71,3.47,0.02	0.17,0.83,0.00	G:[AT2G33950]pre-tRNA	cleared
CoRE_0376	1	1	10107691	A,T,G	0.83,3.47,0.02	0.19,0.80,0.00	G:[AT1G28970]pre-tRNA	cleared
CoRE_0377	1	1	10097760	A,T,G	0.83,3.47,0.02	0.19,0.80,0.00	G:[AT1G28840]pre-tRNA	cleared
CoRE_0378	1	2	14363656	A,T,G	0.83,3.47,0.02	0.19,0.80,0.00	G:[AT2G33970]pre-tRNA	cleared
CoRE_0379	1	2	14359326	A,T,G	0.83,3.47,0.02	0.19,0.80,0.00	G:[AT2G33910]pre-tRNA	cleared
CoRE_0380	1	1	17163024	A,T,G	0.83,3.47,0.02	0.19,0.80,0.00	G:[AT1G45242]pre-tRNA	cleared
CoRE_0381	1	1	17161027	A,T,G	0.83,3.47,0.02	0.19,0.80,0.00	G:[AT1G45238]pre-tRNA	cleared
CoRE_0382	1	1	10090811	A,T,G	0.83,3.47,0.02	0.19,0.80,0.00	G:[AT1G28750]pre-tRNA	cleared
CoRE_0383	1	2	14360791	A,T,G	0.83,3.47,0.02	0.19,0.80,0.00	G:[AT2G33930]pre-tRNA	cleared
CoRE_0384	1	1	17161475	A,T,G	0.83,3.47,0.02	0.19,0.80,0.00	G:[AT1G45240]pre-tRNA	cleared
CoRE_0385	1	1	10094215	A,T,G	0.83,3.47,0.02	0.19,0.80,0.00	G:[AT1G28810]pre-tRNA	cleared
CoRE_0386	0	3	10760645	A,T,G	2.17,10.20,6.87	0.11,0.53,0.36	G:[AT3G28695]pre-tRNA	cleared
CoRE_0387	0	2	11871246	A,G,T,C	8.33,9.63,1.16,0.15	0.43,0.50,0.06,0.01	G:[AT2G27850]pre-tRNA	cleared
CoRE_0388	1	2	12336136	A,T,G	7.70,23.04,12.60	0.18,0.53,0.29	G:[AT2G28730]pre-tRNA	cleared
CoRE_0389	0	3	2918434	A,G,T,C	9.67,35.00,2.70,0.58	0.20,0.73,0.06,0.01	G:[AT3G09505]pre-tRNA	cleared
CoRE_0390	0	5	588906	A,G,T,C	9.67,35.00,2.70,0.58	0.20,0.73,0.06,0.01	G:[AT5G02615]pre-tRNA	cleared
CoRE_0391	1	5	2993386	A,T,G	37.92,7.78,0.66	0.82,0.17,0.01	G:[AT5G09655]pre-tRNA	cleared
CoRE_0392	1	3	22149758	A,T,G	37.92,7.78,0.66	0.82,0.17,0.01	G:[AT3G59923]pre-tRNA	cleared
CoRE_0393	1	3	16905206	A,T,G	37.92,7.78,0.66	0.82,0.17,0.01	G:[AT3G45965]pre-tRNA	cleared
CoRE_0394	1	3	16896934	A,T,G	37.92,7.78,0.66	0.82,0.17,0.01	G:[AT3G45935]pre-tRNA	cleared
CoRE_0395	1	5	530878	A,T,G	37.92,7.78,0.66	0.82,0.17,0.01	G:[AT5G02435]pre-tRNA	cleared
CoRE_0397	0	4	424732	A,T,G	1.95,56.29,0.54	0.03,0.96,0.01	G:[AT4G00985]pre-tRNA	cleared
CoRE_0408	1	4	10302069	A,G,T	4.00,5.80,4.60	0.28,0.40,0.32	G:[AT4G18725]pre-tRNA	cleared
CoRE_0412	0	1	10963569	A,T,G	37.92,7.21,0.66	0.83,0.16,0.01	G:[AT1G30830]pre-tRNA	cleared
CoRE_0413	0	1	4267001	A,T,G	37.92,7.21,0.66	0.83,0.16,0.01	G:[AT1G12510]pre-tRNA	cleared
CoRE_0414	0	1	6075953	A,T,G	37.92,7.21,0.66	0.83,0.16,0.01	G:[AT1G17670]pre-tRNA	cleared
CoRE_0415	0	1	19502152	G,A,C	821.70,18.15,1.32	0.98,0.02,0.00	G:[AT1G52350]pre-tRNA	cleared
CoRE_0416	0	1	8520294	A,T,G	37.92,7.39,0.66	0.82,0.16,0.01	G:[AT1G24080]pre-tRNA	cleared
CoRE_0417	1	3	16902682	A,T,G	37.92,7.46,0.66	0.82,0.16,0.01	G:[AT3G45955]pre-tRNA	cleared
CoRE_0419	0	5	588955	G,A,C	704.80,17.45,1.32	0.97,0.02,0.00	G:[AT5G02615]pre-tRNA	cleared
CoRE_0420	0	1	3678839	G,A,C	704.80,17.45,1.32	0.97,0.02,0.00	G:[AT1G11030]pre-tRNA	cleared
CoRE_0421	0	3	2918483	G,A,C	829.70,17.45,1.32	0.98,0.02,0.00	G:[AT3G09505]pre-tRNA	cleared
CoRE_0422	0	1	28377165	A,G,T	4.79,7.38,3.32	0.31,0.48,0.21	G:[AT1G75570]pre-tRNA	cleared
CoRE_0423	0	5	3030833	A,G,T	4.79,6.68,5.27	0.29,0.40,0.31	G:[AT5G09755]pre-tRNA	cleared
CoRE_0424	0	2	1113996	A,T,G	3.90,59.50,45.30	0.04,0.55,0.42	G:[AT2G03660]pre-tRNA	cleared
CoRE_0425	1	2	9509418	A,T,G	10.63,10.96,2.10	0.45,0.46,0.09	G:[AT2G22380]pre-tRNA	cleared
CoRE_0427	0	1	19929522	A,T	7.70,23.04	0.25,0.75	G:[AT1G53410]pre-tRNA	cleared
CoRE_0428	1	3	10319555	A,T,G	4.84,25.24,0.02	0.16,0.84,0.00	G:[AT3G27825]pre-tRNA	cleared
CoRE_0438	1	1	6038816	A,T,G	2.03,18.98,14.23	0.06,0.54,0.40	G:[AT1G17570]pre-tRNA	cleared
CoRE_0439	0	1	28523661	A,T	9.17,27.33	0.25,0.75	G:[AT1G75970]pre-tRNA	cleared
CoRE_0440	1	3	6663771	A,C	25.83,19.77	0.57,0.43	G:[AT3G19235]pre-tRNA	cleared
CoRE_0441	1	1	18391527	A,C	25.83,19.77	0.57,0.43	G:[AT1G49690]pre-tRNA	cleared
CoRE_0443	1	5	23463228	G,T,A	25.79,11.48,0.91	0.68,0.30,0.02	G:[AT5G57880.1]similar to unnamed protein product; gene_id:MTI20.12 unknown protein [Medicago truncatula] (GB:ABE78807.1) ,[AT5G57885]pre-tRNA	cleared
CoRE_0444	0	1	15733119	G,T,A	25.79,11.48,0.91	0.68,0.30,0.02	G:[AT1G42120]pre-tRNA	cleared
CoRE_0445	0	2	10066589	G,T,A	25.79,11.48,0.91	0.68,0.30,0.02	G:[AT2G23650]pre-tRNA	cleared
CoRE_0446	1	1	25944835	G,T,A	25.79,11.48,0.91	0.68,0.30,0.02	G:[AT1G69000]pre-tRNA	cleared
CoRE_0447	0	5	22304915	G,T,A	25.79,11.48,0.91	0.68,0.30,0.02	G:[AT5G54865]pre-tRNA	cleared
CoRE_0448	0	2	9810360	G,T,A	25.79,11.48,0.91	0.68,0.30,0.02	G:[AT2G23020]pre-tRNA	cleared
CoRE_0453	1	2	10820975	A,T,G	21.40,80.60,3.20	0.20,0.77,0.03	G:[AT2G25400]pre-tRNA	cleared
CoRE_0454	1	5	22973123	A,T,G	0.64,9.04,0.02	0.07,0.93,0.00	G:[AT5G56745]pre-tRNA	cleared
CoRE_0455	1	1	7082714	A,T,G	0.64,9.04,0.02	0.07,0.93,0.00	G:[AT1G20420]pre-tRNA	cleared
CoRE_0456	0	4	13285447	A,T,G	0.64,9.04,0.02	0.07,0.93,0.00	G:[AT4G26225]pre-tRNA	cleared
CoRE_0457	1	4	14470340	A,T,G	0.64,9.04,0.02	0.07,0.93,0.00	G:[AT4G29415]pre-tRNA	cleared
CoRE_0458	1	5	6258203	A,T,G	0.64,9.04,0.02	0.07,0.93,0.00	G:[AT5G18755]pre-tRNA	cleared
CoRE_0459	1	3	10325932	A,T,G	0.64,9.04,0.02	0.07,0.93,0.00	G:[AT3G27845]pre-tRNA	cleared
CoRE_0460	0	5	18715904	A,T,G	0.64,9.04,0.02	0.07,0.93,0.00	G:[AT5G46105]pre-tRNA	cleared
CoRE_0461	1	3	6540662	G,T	20.11,5.53	0.78,0.22	G:[AT3G18952]pre-tRNA	cleared
CoRE_0462	0	2	15477299	G,T	21.21,5.53	0.79,0.21	G:[AT2G36860]pre-tRNA	cleared
CoRE_0465	0	2	9241331	G,T	21.21,5.53	0.79,0.21	G:[AT2G21570]pre-tRNA	cleared
CoRE_0467	0	2	15215492	G,T	21.21,5.53	0.79,0.21	G:[AT2G36280]pre-tRNA	cleared
CoRE_0468	0	5	2309524	G,T	20.14,5.53	0.78,0.22	G:[AT5G07315]pre-tRNA	cleared
CoRE_0469	0	5	20758915	G,T	20.14,5.53	0.78,0.22	G:[AT5G50995]pre-tRNA	cleared
CoRE_0470	0	2	6953936	G,T	20.14,5.53	0.78,0.22	G:[AT2G15950]pre-tRNA	cleared
CoRE_0471	1	1	18312596	G,T	20.14,5.53	0.78,0.22	G:[AT1G49460]pre-tRNA	cleared
CoRE_0472	1	5	858560	G,T	21.21,5.53	0.79,0.21	G:[AT5G03445]pre-tRNA	cleared
CoRE_0473	0	2	846869	A,T,G	0.61,3.21,2.87	0.09,0.48,0.43	G:[AT2G02900]pre-tRNA	cleared
CoRE_0474	0	5	150369	A,T,G	0.61,3.21,2.87	0.09,0.48,0.43	G:[AT5G01365]pre-tRNA	cleared
CoRE_0475	1	5	3324760	A,C	28.27,20.27	0.58,0.42	G:[AT5G10525]pre-tRNA	cleared
CoRE_0482	0	1	3678790	A,G,T,C	5.87,33.48,3.50,0.58	0.14,0.77,0.08,0.01	G:[AT1G11030]pre-tRNA	cleared
CoRE_0483	0	4	13885212	A,T,G	1.16,14.20,1.07	0.07,0.86,0.06	G:[AT4G27885]pre-tRNA	cleared
CoRE_0484	1	2	9598164	A,T,G	1.16,14.20,1.07	0.07,0.86,0.06	G:[AT2G22580]pre-tRNA	cleared
CoRE_0485	1	3	17275631	A,T,G	6.93,18.98,1.63	0.25,0.69,0.06	G:[AT3G46875]pre-tRNA	cleared
CoRE_0486	1	4	6819313	G,T	21.21,5.00	0.81,0.19	G:[AT4G11177]pre-tRNA	cleared
CoRE_0487	0	4	10093093	A,T,G	26.37,38.44,2.17	0.39,0.57,0.03	G:[AT4G18255]pre-tRNA	cleared
CoRE_0491	1	3	20704673	G,T,A	25.79,8.84,0.91	0.73,0.25,0.03	G:[AT3G55735]pre-tRNA	cleared
CoRE_0492	1	4	15183147	A,G,T	6.54,7.22,6.36	0.33,0.36,0.32	G:[AT4G31265]pre-tRNA	cleared
CoRE_0493	0	5	2587842	A,T,G	1.16,12.61,1.07	0.08,0.85,0.07	G:[AT5G08075]pre-tRNA	cleared
CoRE_0494	1	3	982032	A,T	3.42,6.80	0.33,0.67	G:[AT3G03845]pre-tRNA	cleared
CoRE_0495	0	5	5965988	A,T	3.42,6.80	0.33,0.67	G:[AT5G18015]pre-tRNA	cleared
CoRE_0496	0	4	9873540	A,T	3.42,6.80	0.33,0.67	G:[AT4G17765]pre-tRNA	cleared
CoRE_0497	1	5	5984435	A,T	3.42,6.80	0.33,0.67	G:[AT5G18085]pre-tRNA	cleared
CoRE_0498	0	4	9815231	A,T	3.42,6.80	0.33,0.67	G:[AT4G17612]pre-tRNA	cleared
CoRE_0499	0	5	5962715	A,T	3.42,6.80	0.33,0.67	G:[AT5G18005]pre-tRNA	cleared
CoRE_0500	0	1	3914644	A,T	3.42,6.80	0.33,0.67	G:[AT1G11640]pre-tRNA	cleared
CoRE_0502	0	3	7224239	A,G,T	1.28,7.22,5.90	0.09,0.50,0.41	G:[AT3G20655]pre-tRNA	cleared
CoRE_0504	0	1	5309657	A,T	3.42,6.66	0.34,0.66	G:[AT1G15450]pre-tRNA	cleared
CoRE_0505	0	1	30178921	A,T	3.42,6.66	0.34,0.66	G:[AT1G80250]pre-tRNA	cleared
CoRE_0506	0	1	7242765	A,T	3.42,6.66	0.34,0.66	G:[AT1G20820]pre-tRNA	cleared
CoRE_0507	0	4	13882938	A,T	1.95,18.09	0.10,0.90	G:[AT4G27875]pre-tRNA	cleared
CoRE_0508	0	1	24490728	G,C,T,A	205.35,2.62,0.36,0.15	0.98,0.01,0.00,0.00	G:[AT1G65830]pre-tRNA	cleared
CoRE_0509	1	1	21309728	G,C,T,A	205.35,2.62,0.36,0.15	0.98,0.01,0.00,0.00	G:[AT1G57480]pre-tRNA	cleared
CoRE_0510	1	1	21306656	G,C,T,A	205.35,2.62,0.36,0.15	0.98,0.01,0.00,0.00	G:[AT1G57420]pre-tRNA	cleared
CoRE_0511	1	1	21278496	G,C,T,A	204.70,2.62,0.36,0.15	0.98,0.01,0.00,0.00	G:[AT1G56850]pre-tRNA	cleared
CoRE_0512	1	1	21280025	G,C,T,A	205.35,2.62,0.36,0.15	0.98,0.01,0.00,0.00	G:[AT1G56880]pre-tRNA	cleared
CoRE_0513	1	1	21305307	G,C,T,A	205.35,2.62,0.36,0.15	0.98,0.01,0.00,0.00	G:[AT1G57390]pre-tRNA	cleared
CoRE_0514	1	5	20773564	G,C,T,A	205.35,2.62,0.36,0.15	0.98,0.01,0.00,0.00	G:[AT5G51055]pre-tRNA	cleared
CoRE_0515	1	1	21290723	G,C,T,A	205.35,2.62,0.36,0.15	0.98,0.01,0.00,0.00	G:[AT1G57090]pre-tRNA	cleared
CoRE_0516	1	1	27397055	G,C,T,A	204.70,2.62,0.36,0.15	0.98,0.01,0.00,0.00	G:[AT1G72780]pre-tRNA	cleared
CoRE_0517	1	1	21273969	G,C,T,A	205.35,2.62,0.36,0.15	0.98,0.01,0.00,0.00	G:[AT1G56760]pre-tRNA	cleared
CoRE_0518	1	1	30242684	G,C,T,A	204.70,2.62,0.36,0.15	0.98,0.01,0.00,0.00	G:[AT1G80430]pre-tRNA	cleared
CoRE_0519	1	1	21299545	G,C,T,A	205.35,2.62,0.36,0.15	0.98,0.01,0.00,0.00	G:[AT1G57270]pre-tRNA	cleared
CoRE_0520	1	1	21284595	G,C,T,A	205.35,2.62,0.36,0.15	0.98,0.01,0.00,0.00	G:[AT1G56970]pre-tRNA	cleared
CoRE_0521	1	1	21276987	G,C,T,A	205.35,2.62,0.36,0.15	0.98,0.01,0.00,0.00	G:[AT1G56820]pre-tRNA	cleared
CoRE_0522	1	3	586101	G,C,T,A	204.70,2.62,0.36,0.15	0.98,0.01,0.00,0.00	G:[AT3G02715]pre-tRNA	cleared
CoRE_0523	1	1	21287659	G,C,T,A	205.35,2.62,0.36,0.15	0.98,0.01,0.00,0.00	G:[AT1G57030]pre-tRNA	cleared
CoRE_0524	1	1	21283063	G,C,T,A	205.35,2.62,0.36,0.15	0.98,0.01,0.00,0.00	G:[AT1G56940]pre-tRNA	cleared
CoRE_0525	1	5	5358927	G,C,T,A	205.35,2.62,0.36,0.15	0.98,0.01,0.00,0.00	G:[AT5G16375]pre-tRNA	cleared
CoRE_0526	0	1	21887581	G,C,T,A	205.35,2.62,0.36,0.15	0.98,0.01,0.00,0.00	G:[AT1G59570]pre-tRNA	cleared
CoRE_0527	1	1	21303775	G,C,T,A	205.35,2.62,0.36,0.15	0.98,0.01,0.00,0.00	G:[AT1G57360]pre-tRNA	cleared
CoRE_0528	1	1	21289192	G,C,T,A	205.35,2.62,0.36,0.15	0.98,0.01,0.00,0.00	G:[AT1G57060]pre-tRNA	cleared
CoRE_0529	1	1	21286127	G,C,T,A	205.35,2.62,0.36,0.15	0.98,0.01,0.00,0.00	G:[AT1G57000]pre-tRNA	cleared
CoRE_0530	1	3	3535209	A,C	25.83,11.42	0.69,0.31	G:[AT3G11285]pre-tRNA	cleared
CoRE_0532	0	2	9277758	A,T	1.95,15.99	0.11,0.89	G:[AT2G21700]pre-tRNA	cleared
CoRE_0533	1	1	22890819	A,T,G	22.47,26.44,2.17	0.44,0.52,0.04	G:[AT1G61910]pre-tRNA	cleared
CoRE_0534	1	2	17880824	A,T,G	1.48,5.90,5.08	0.12,0.47,0.41	G:[AT2G42970]pre-tRNA	cleared
CoRE_0535	1	5	26212742	A,C	25.83,10.99	0.70,0.30	G:[AT5G65535]pre-tRNA	cleared
CoRE_0536	1	5	1742750	A,C	25.83,10.99	0.70,0.30	G:[AT5G05795]pre-tRNA	cleared
CoRE_0537	0	4	18501721	A,T,G	6.54,6.36,6.09	0.34,0.34,0.32	G:[AT4G39865]pre-tRNA	cleared
CoRE_0538	1	5	24856215	G,A,T,C	193.77,0.48,0.35,0.17	0.99,0.00,0.00,0.00	G:[AT5G61835]pre-tRNA
CoRE_0539	1	1	21291511	G,A,T,C	193.65,0.48,0.35,0.17	0.99,0.00,0.00,0.00	G:[AT1G57110]pre-tRNA
CoRE_0540	1	1	21307451	G,A,T,C	193.65,0.48,0.35,0.17	0.99,0.00,0.00,0.00	G:[AT1G57440]pre-tRNA
CoRE_0541	1	1	21292584	G,A,T,C	193.92,0.48,0.35,0.17	0.99,0.00,0.00,0.00	G:[AT1G57130]pre-tRNA
CoRE_0542	1	1	21272796	G,A,T,C	193.92,0.48,0.35,0.17	0.99,0.00,0.00,0.00	G:[AT1G56740]pre-tRNA
CoRE_0543	0	2	15215508	G,A,T,C	193.49,0.48,0.35,0.17	0.99,0.00,0.00,0.00	G:[AT2G36280]pre-tRNA
CoRE_0544	1	5	858544	G,A,T,C	193.77,0.48,0.35,0.17	0.99,0.00,0.00,0.00	G:[AT5G03445]pre-tRNA
CoRE_0545	1	1	21312061	G,A,T,C	193.65,0.48,0.35,0.17	0.99,0.00,0.00,0.00	G:[AT1G57530]pre-tRNA
CoRE_0546	1	1	21280361	G,A,T,C	193.92,0.48,0.35,0.17	0.99,0.00,0.00,0.00	G:[AT1G56890]pre-tRNA
CoRE_0547	1	1	21310063	G,A,T,C	193.92,0.48,0.35,0.17	0.99,0.00,0.00,0.00	G:[AT1G57490]pre-tRNA
CoRE_0548	1	1	21274305	G,A,T,C	193.92,0.48,0.35,0.17	0.99,0.00,0.00,0.00	G:[AT1G56770]pre-tRNA
CoRE_0549	1	1	21282321	G,A,T,C	193.65,0.48,0.35,0.17	0.99,0.00,0.00,0.00	G:[AT1G56930]pre-tRNA
CoRE_0550	1	1	21283852	G,A,T,C	193.65,0.48,0.35,0.17	0.99,0.00,0.00,0.00	G:[AT1G56960]pre-tRNA
CoRE_0552	1	4	6819297	G,A,T,C	193.49,0.48,0.35,0.17	0.99,0.00,0.00,0.00	G:[AT4G11177]pre-tRNA
CoRE_0553	1	1	21308985	G,A,T,C	193.65,0.48,0.35,0.17	0.99,0.00,0.00,0.00	G:[AT1G57470]pre-tRNA
CoRE_0554	1	1	21276244	G,A,T,C	193.65,0.48,0.35,0.17	0.99,0.00,0.00,0.00	G:[AT1G56810]pre-tRNA
CoRE_0555	1	1	21304564	G,A,T,C	193.65,0.48,0.35,0.17	0.99,0.00,0.00,0.00	G:[AT1G57380]pre-tRNA
CoRE_0556	1	1	21277753	G,A,T,C	193.65,0.48,0.35,0.17	0.99,0.00,0.00,0.00	G:[AT1G56840]pre-tRNA
CoRE_0557	1	1	21277323	G,A,T,C	193.92,0.48,0.35,0.17	0.99,0.00,0.00,0.00	G:[AT1G56830]pre-tRNA
CoRE_0558	1	1	21289523	G,A,T,C	193.92,0.48,0.35,0.17	0.99,0.00,0.00,0.00	G:[AT1G57070]pre-tRNA
CoRE_0559	0	5	2309540	G,A,T,C	193.77,0.48,0.35,0.17	0.99,0.00,0.00,0.00	G:[AT5G07315]pre-tRNA
CoRE_0560	1	1	21279283	G,A,T,C	193.65,0.48,0.35,0.17	0.99,0.00,0.00,0.00	G:[AT1G56870]pre-tRNA
CoRE_0561	1	1	21298345	G,A,T,C	193.92,0.48,0.35,0.17	0.99,0.00,0.00,0.00	G:[AT1G57250]pre-tRNA
CoRE_0562	0	5	20758931	G,A,T,C	193.49,0.48,0.35,0.17	0.99,0.00,0.00,0.00	G:[AT5G50995]pre-tRNA
CoRE_0563	1	1	21289980	G,A,T,C	193.65,0.48,0.35,0.17	0.99,0.00,0.00,0.00	G:[AT1G57080]pre-tRNA
CoRE_0564	1	1	21286916	G,A,T,C	193.65,0.48,0.35,0.17	0.99,0.00,0.00,0.00	G:[AT1G57020]pre-tRNA
CoRE_0566	1	1	21285384	G,A,T,C	193.65,0.48,0.35,0.17	0.99,0.00,0.00,0.00	G:[AT1G56990]pre-tRNA
CoRE_0567	0	2	6953952	G,A,T,C	193.49,0.48,0.35,0.17	0.99,0.00,0.00,0.00	G:[AT2G15950]pre-tRNA
CoRE_0568	1	1	21302760	G,A,T,C	193.92,0.48,0.35,0.17	0.99,0.00,0.00,0.00	G:[AT1G57340]pre-tRNA
CoRE_0569	1	1	21288448	G,A,T,C	193.65,0.48,0.35,0.17	0.99,0.00,0.00,0.00	G:[AT1G57050]pre-tRNA
CoRE_0570	1	1	21278832	G,A,T,C	193.92,0.48,0.35,0.17	0.99,0.00,0.00,0.00	G:[AT1G56860]pre-tRNA
CoRE_0571	1	1	21305641	G,A,T,C	193.92,0.48,0.35,0.17	0.99,0.00,0.00,0.00	G:[AT1G57400]pre-tRNA
CoRE_0572	1	1	21306991	G,A,T,C	193.92,0.48,0.35,0.17	0.99,0.00,0.00,0.00	G:[AT1G57430]pre-tRNA
CoRE_0573	1	1	21296999	G,A,T,C	193.92,0.48,0.35,0.17	0.99,0.00,0.00,0.00	G:[AT1G57220]pre-tRNA
CoRE_0574	1	1	21299879	G,A,T,C	193.92,0.48,0.35,0.17	0.99,0.00,0.00,0.00	G:[AT1G57280]pre-tRNA
CoRE_0575	1	1	21306099	G,A,T,C	193.65,0.48,0.35,0.17	0.99,0.00,0.00,0.00	G:[AT1G57410]pre-tRNA
CoRE_0576	1	1	21294119	G,A,T,C	193.92,0.48,0.35,0.17	0.99,0.00,0.00,0.00	G:[AT1G57160]pre-tRNA
CoRE_0577	1	1	21301683	G,A,T,C	193.65,0.48,0.35,0.17	0.99,0.00,0.00,0.00	G:[AT1G57320]pre-tRNA
CoRE_0578	1	1	21295465	G,A,T,C	193.92,0.48,0.35,0.17	0.99,0.00,0.00,0.00	G:[AT1G57190]pre-tRNA
CoRE_0579	0	2	15477315	G,A,T,C	193.49,0.48,0.35,0.17	0.99,0.00,0.00,0.00	G:[AT2G36860]pre-tRNA
CoRE_0580	1	1	21280791	G,A,T,C	193.65,0.48,0.35,0.17	0.99,0.00,0.00,0.00	G:[AT1G56900]pre-tRNA
CoRE_0581	0	2	9241347	G,A,T,C	193.49,0.48,0.35,0.17	0.99,0.00,0.00,0.00	G:[AT2G21570]pre-tRNA
CoRE_0582	1	1	18312580	G,A,T,C	193.77,0.48,0.35,0.17	0.99,0.00,0.00,0.00	G:[AT1G49460]pre-tRNA
CoRE_0583	1	1	21300337	G,A,T,C	193.65,0.48,0.35,0.17	0.99,0.00,0.00,0.00	G:[AT1G57290]pre-tRNA
CoRE_0584	1	1	21310523	G,A,T,C	193.65,0.48,0.35,0.17	0.99,0.00,0.00,0.00	G:[AT1G57500]pre-tRNA
CoRE_0585	1	1	21274735	G,A,T,C	193.65,0.48,0.35,0.17	0.99,0.00,0.00,0.00	G:[AT1G56780]pre-tRNA
CoRE_0588	1	1	4440269	A,T,G	1.48,5.90,4.96	0.12,0.48,0.40	G:[AT1G13010]pre-tRNA	cleared
CoRE_0589	1	1	21283394	G,A,T,C	193.92,0.48,0.33,0.17	0.99,0.00,0.00,0.00	G:[AT1G56950]pre-tRNA
CoRE_0590	1	1	21291054	G,A,T,C	193.92,0.48,0.33,0.17	0.99,0.00,0.00,0.00	G:[AT1G57100]pre-tRNA
CoRE_0591	1	1	21295922	G,A,T,C	193.65,0.48,0.33,0.17	0.99,0.00,0.00,0.00	G:[AT1G57200]pre-tRNA
CoRE_0592	1	1	21273226	G,A,T,C	193.65,0.48,0.33,0.17	0.99,0.00,0.00,0.00	G:[AT1G56750]pre-tRNA
CoRE_0593	1	3	6540646	G,A,T,C	193.77,0.48,0.33,0.17	0.99,0.00,0.00,0.00	G:[AT3G18952]pre-tRNA
CoRE_0594	1	1	21286458	G,A,T,C	193.92,0.48,0.33,0.17	0.99,0.00,0.00,0.00	G:[AT1G57010]pre-tRNA
CoRE_0595	1	1	21298802	G,A,T,C	193.65,0.48,0.33,0.17	0.99,0.00,0.00,0.00	G:[AT1G57260]pre-tRNA
CoRE_0596	1	1	21275814	G,A,T,C	193.92,0.48,0.33,0.17	0.99,0.00,0.00,0.00	G:[AT1G56800]pre-tRNA
CoRE_0597	1	1	21287990	G,A,T,C	193.92,0.48,0.33,0.17	0.99,0.00,0.00,0.00	G:[AT1G57040]pre-tRNA
CoRE_0598	1	1	21281870	G,A,T,C	193.92,0.48,0.33,0.17	0.99,0.00,0.00,0.00	G:[AT1G56920]pre-tRNA
CoRE_0599	1	1	21293042	G,A,T,C	193.65,0.48,0.33,0.17	0.99,0.00,0.00,0.00	G:[AT1G57140]pre-tRNA
CoRE_0600	1	1	21284926	G,A,T,C	193.92,0.48,0.33,0.17	0.99,0.00,0.00,0.00	G:[AT1G56980]pre-tRNA
CoRE_0601	1	1	21303218	G,A,T,C	193.65,0.48,0.33,0.17	0.99,0.00,0.00,0.00	G:[AT1G57350]pre-tRNA
CoRE_0603	1	3	3096229	G,T,C,A	88.30,20.65,7.25,3.10	0.74,0.17,0.06,0.03	G:[AT3G10035]pre-tRNA	cleared
CoRE_0604	1	5	998949	G,T,C,A	88.30,20.65,7.25,3.10	0.74,0.17,0.06,0.03	G:[AT5G03775]pre-tRNA	cleared
CoRE_0611	0	1	7884435	G,T,A,C	4.99,4.94,1.60,1.32	0.39,0.38,0.12,0.10	G:[AT1G22320]pre-tRNA	cleared
CoRE_0612	1	1	3676615	G,T,A,C	4.99,4.94,1.60,1.32	0.39,0.38,0.12,0.10	G:[AT1G11010]pre-tRNA	cleared
CoRE_0613	0	2	14054495	G,T,A,C	4.99,4.94,1.60,1.32	0.39,0.38,0.12,0.10	G:[AT2G33140]pre-tRNA	cleared
CoRE_0614	0	1	29448895	G,T,A,C	4.99,4.94,1.60,1.32	0.39,0.38,0.12,0.10	G:[AT1G78250]pre-tRNA	cleared
CoRE_0615	1	1	2879362	A,T,G	1.98,20.02,4.44	0.07,0.76,0.17	G:[AT1G08950]pre-tRNA	cleared
CoRE_0618	1	2	14847712	G,T,C	0.00,5.21,1.18	0.00,0.82,0.18	G:[AT2G35220]pre-tRNA	cleared
CoRE_0619	1	1	3676633	G,T,C	0.00,5.21,1.18	0.00,0.82,0.18	G:[AT1G11010]pre-tRNA	cleared
CoRE_0620	0	1	11797239	G,T,C	0.00,5.21,1.18	0.00,0.82,0.18	G:[AT1G32620]pre-tRNA	cleared
CoRE_0621	1	1	1324948	G,T,C	0.00,5.21,1.18	0.00,0.82,0.18	G:[AT1G04720]pre-tRNA	cleared
CoRE_0623	0	5	26114767	G,T,C	0.00,5.21,1.18	0.00,0.82,0.18	G:[AT5G65305]pre-tRNA	cleared
CoRE_0624	1	5	19820387	G,T,C	0.00,5.21,1.18	0.00,0.82,0.18	G:[AT5G48835]pre-tRNA	cleared
CoRE_0627	1	4	15120664	G,C,T	68.57,16.43,10.70	0.72,0.17,0.11	G:[AT4G31075]pre-tRNA	cleared
CoRE_0628	1	4	15576664	G,C,T	68.57,16.43,10.70	0.72,0.17,0.11	G:[AT4G32265]pre-tRNA	cleared
CoRE_0630	1	5	19820369	G,T,A,C	4.99,4.25,1.60,1.32	0.41,0.35,0.13,0.11	G:[AT5G48835]pre-tRNA	cleared
CoRE_0631	0	3	23296583	A,T	0.89,24.07	0.04,0.96	G:[AT3G63003]pre-tRNA	cleared
CoRE_0634	0	1	19688862	G,T	20.14,3.41	0.86,0.14	G:[AT1G52860]pre-tRNA	cleared
CoRE_0635	1	1	21298072	A,G,T	4.68,1.63,0.62	0.67,0.24,0.09	G:[AT1G57240]pre-tRNA	cleared
CoRE_0636	1	1	21275536	A,G,T	4.68,1.63,0.62	0.67,0.24,0.09	G:[AT1G56790]pre-tRNA	cleared
CoRE_0637	0	1	21887523	A,G,T	4.68,1.63,0.62	0.67,0.24,0.09	G:[AT1G59570]pre-tRNA	cleared
CoRE_0638	1	1	21300952	A,G,T	4.68,1.63,0.62	0.67,0.24,0.09	G:[AT1G57300]pre-tRNA	cleared
CoRE_0639	1	1	21295192	A,G,T	4.68,1.63,0.62	0.67,0.24,0.09	G:[AT1G57180]pre-tRNA	cleared
CoRE_0640	1	1	21281592	A,G,T	4.68,1.63,0.62	0.67,0.24,0.09	G:[AT1G56910]pre-tRNA	cleared
CoRE_0641	1	1	21280083	A,G,T	4.68,1.63,0.62	0.67,0.24,0.09	G:[AT1G56880]pre-tRNA	cleared
CoRE_0642	1	1	21292312	A,G,T	4.68,1.63,0.62	0.67,0.24,0.09	G:[AT1G57120]pre-tRNA	cleared
CoRE_0643	1	1	21274027	A,G,T	4.68,1.63,0.62	0.67,0.24,0.09	G:[AT1G56760]pre-tRNA	cleared
CoRE_0644	1	1	5380968	A,G,T	4.68,1.63,0.62	0.67,0.24,0.09	G:[AT1G15650]pre-tRNA	cleared
CoRE_0645	1	1	892570	A,G,T	4.25,32.70,14.15	0.08,0.64,0.28	G:[AT1G03570]pre-tRNA	cleared
CoRE_0646	1	1	21277045	A,G,T	4.68,1.63,0.55	0.68,0.24,0.08	G:[AT1G56820]pre-tRNA	cleared
CoRE_0647	1	1	21290781	A,G,T	4.68,1.63,0.55	0.68,0.24,0.08	G:[AT1G57090]pre-tRNA	cleared
CoRE_0648	1	1	21286185	A,G,T	4.68,1.63,0.55	0.68,0.24,0.08	G:[AT1G57000]pre-tRNA	cleared
CoRE_0649	1	1	21283121	A,G,T	4.68,1.63,0.55	0.68,0.24,0.08	G:[AT1G56940]pre-tRNA	cleared
CoRE_0650	1	1	21287717	A,G,T	4.68,1.63,0.55	0.68,0.24,0.08	G:[AT1G57030]pre-tRNA	cleared
CoRE_0651	1	1	27397113	A,G,T	4.68,1.63,0.55	0.68,0.24,0.08	G:[AT1G72780]pre-tRNA	cleared
CoRE_0652	1	1	21303833	A,G,T	4.68,1.63,0.55	0.68,0.24,0.08	G:[AT1G57360]pre-tRNA	cleared
CoRE_0653	1	1	21284653	A,G,T	4.68,1.63,0.55	0.68,0.24,0.08	G:[AT1G56970]pre-tRNA	cleared
CoRE_0668	1	3	586159	A,G,T	4.68,1.63,0.44	0.69,0.24,0.07	G:[AT3G02715]pre-tRNA	cleared
CoRE_0670	1	1	10099869	A,T,G	0.83,1.23,0.02	0.40,0.59,0.01	G:[AT1G28880]pre-tRNA	cleared
CoRE_0671	1	2	14357521	A,T,G	0.83,1.23,0.02	0.40,0.59,0.01	G:[AT2G33890]pre-tRNA	cleared
CoRE_0672	1	1	17163465	A,T,G	0.83,1.23,0.02	0.40,0.59,0.01	G:[AT1G45244]pre-tRNA	cleared
CoRE_0673	1	2	14361233	A,T,G	0.83,1.23,0.02	0.40,0.59,0.01	G:[AT2G33940]pre-tRNA	cleared
CoRE_0674	1	1	10099121	A,T,G	0.83,1.23,0.02	0.40,0.59,0.01	G:[AT1G28860]pre-tRNA	cleared
CoRE_0675	1	5	5358985	A,G,T	4.68,1.63,0.38	0.70,0.24,0.06	G:[AT5G16375]pre-tRNA	cleared
CoRE_0677	0	3	7567415	A,T,G	1.98,8.47,0.54	0.18,0.77,0.05	G:[AT3G21475]pre-tRNA	cleared
CoRE_0683	1	1	21298347	T,C,A	193.92,0.39,0.33	1.00,0.00,0.00	G:[AT1G57250]pre-tRNA
CoRE_0684	1	1	21279285	T,C,A	193.65,0.39,0.33	1.00,0.00,0.00	G:[AT1G56870]pre-tRNA
CoRE_0685	0	2	15477313	T,C,A	193.49,0.39,0.33	1.00,0.00,0.00	G:[AT2G36860]pre-tRNA
CoRE_0686	1	1	21274307	T,C,A	193.92,0.39,0.33	1.00,0.00,0.00	G:[AT1G56770]pre-tRNA
CoRE_0687	1	1	21284928	T,C,A	193.92,0.39,0.33	1.00,0.00,0.00	G:[AT1G56980]pre-tRNA
CoRE_0688	1	1	21302762	T,C,A	193.92,0.39,0.33	1.00,0.00,0.00	G:[AT1G57340]pre-tRNA
CoRE_0689	1	1	21277755	T,C,A	193.65,0.39,0.33	1.00,0.00,0.00	G:[AT1G56840]pre-tRNA
CoRE_0690	1	1	21286918	T,C,A	193.65,0.39,0.33	1.00,0.00,0.00	G:[AT1G57020]pre-tRNA
CoRE_0691	1	1	21292586	T,C,A	193.92,0.39,0.33	1.00,0.00,0.00	G:[AT1G57130]pre-tRNA
CoRE_0692	1	1	21285386	T,C,A	193.65,0.39,0.33	1.00,0.00,0.00	G:[AT1G56990]pre-tRNA
CoRE_0693	1	1	21303220	T,C,A	193.65,0.39,0.33	1.00,0.00,0.00	G:[AT1G57350]pre-tRNA
CoRE_0694	1	1	21275816	T,C,A	193.92,0.39,0.33	1.00,0.00,0.00	G:[AT1G56800]pre-tRNA
CoRE_0695	1	1	21306993	T,C,A	193.92,0.39,0.33	1.00,0.00,0.00	G:[AT1G57430]pre-tRNA
CoRE_0696	1	1	21310525	T,C,A	193.65,0.39,0.33	1.00,0.00,0.00	G:[AT1G57500]pre-tRNA
CoRE_0697	1	1	21304566	T,C,A	193.65,0.39,0.33	1.00,0.00,0.00	G:[AT1G57380]pre-tRNA
CoRE_0698	1	1	18312582	T,C,A	193.77,0.39,0.33	1.00,0.00,0.00	G:[AT1G49460]pre-tRNA
CoRE_0699	1	1	21305643	T,C,A	193.92,0.39,0.33	1.00,0.00,0.00	G:[AT1G57400]pre-tRNA
CoRE_0700	1	1	21280793	T,C,A	193.65,0.39,0.33	1.00,0.00,0.00	G:[AT1G56900]pre-tRNA
CoRE_0701	1	1	21295467	T,C,A	193.92,0.39,0.33	1.00,0.00,0.00	G:[AT1G57190]pre-tRNA
CoRE_0702	0	2	6953950	T,C,A	193.49,0.39,0.33	1.00,0.00,0.00	G:[AT2G15950]pre-tRNA
CoRE_0703	1	1	21281872	T,C,A	193.92,0.39,0.33	1.00,0.00,0.00	G:[AT1G56920]pre-tRNA
CoRE_0704	1	1	21289982	T,C,A	193.65,0.39,0.33	1.00,0.00,0.00	G:[AT1G57080]pre-tRNA
CoRE_0705	1	1	21274737	T,C,A	193.65,0.39,0.33	1.00,0.00,0.00	G:[AT1G56780]pre-tRNA
CoRE_0707	1	1	21312063	T,C,A	193.65,0.39,0.33	1.00,0.00,0.00	G:[AT1G57530]pre-tRNA
CoRE_0708	1	1	21291056	T,C,A	193.92,0.39,0.33	1.00,0.00,0.00	G:[AT1G57100]pre-tRNA
CoRE_0709	1	1	21282323	T,C,A	193.65,0.39,0.33	1.00,0.00,0.00	G:[AT1G56930]pre-tRNA
CoRE_0710	1	1	21283396	T,C,A	193.92,0.39,0.33	1.00,0.00,0.00	G:[AT1G56950]pre-tRNA
CoRE_0711	0	1	19688876	T,C,A	193.49,0.39,0.33	1.00,0.00,0.00	G:[AT1G52860]pre-tRNA
CoRE_0712	1	1	21280363	T,C,A	193.92,0.39,0.33	1.00,0.00,0.00	G:[AT1G56890]pre-tRNA
CoRE_0713	1	1	21291513	T,C,A	193.65,0.39,0.33	1.00,0.00,0.00	G:[AT1G57110]pre-tRNA
CoRE_0714	0	5	20758929	T,C,A	193.49,0.39,0.33	1.00,0.00,0.00	G:[AT5G50995]pre-tRNA
CoRE_0715	1	1	21286460	T,C,A	193.92,0.39,0.33	1.00,0.00,0.00	G:[AT1G57010]pre-tRNA
CoRE_0716	1	1	21307453	T,C,A	193.65,0.39,0.33	1.00,0.00,0.00	G:[AT1G57440]pre-tRNA
CoRE_0717	1	5	24856217	T,C,A	193.77,0.39,0.33	1.00,0.00,0.00	G:[AT5G61835]pre-tRNA
CoRE_0718	1	1	21294121	T,C,A	193.92,0.39,0.33	1.00,0.00,0.00	G:[AT1G57160]pre-tRNA
CoRE_0719	1	1	21306101	T,C,A	193.65,0.39,0.33	1.00,0.00,0.00	G:[AT1G57410]pre-tRNA
CoRE_0720	0	2	9241345	T,C,A	193.49,0.39,0.33	1.00,0.00,0.00	G:[AT2G21570]pre-tRNA
CoRE_0721	1	1	21301685	T,C,A	193.65,0.39,0.33	1.00,0.00,0.00	G:[AT1G57320]pre-tRNA
CoRE_0722	0	5	2309538	T,C,A	193.77,0.39,0.33	1.00,0.00,0.00	G:[AT5G07315]pre-tRNA
CoRE_0723	1	1	21300339	T,C,A	193.65,0.39,0.33	1.00,0.00,0.00	G:[AT1G57290]pre-tRNA
CoRE_0725	1	1	21295924	T,C,A	193.65,0.39,0.33	1.00,0.00,0.00	G:[AT1G57200]pre-tRNA
CoRE_0726	1	1	21297001	T,C,A	193.92,0.39,0.33	1.00,0.00,0.00	G:[AT1G57220]pre-tRNA
CoRE_0727	0	2	15215506	T,C,A	193.49,0.39,0.33	1.00,0.00,0.00	G:[AT2G36280]pre-tRNA
CoRE_0728	1	5	858546	T,C,A	193.77,0.39,0.33	1.00,0.00,0.00	G:[AT5G03445]pre-tRNA
CoRE_0729	1	1	21278834	T,C,A	193.92,0.39,0.33	1.00,0.00,0.00	G:[AT1G56860]pre-tRNA
CoRE_0730	1	1	21287992	T,C,A	193.92,0.39,0.33	1.00,0.00,0.00	G:[AT1G57040]pre-tRNA
CoRE_0733	1	1	21289525	T,C,A	193.92,0.39,0.33	1.00,0.00,0.00	G:[AT1G57070]pre-tRNA
CoRE_0734	1	1	21310065	T,C,A	193.92,0.39,0.33	1.00,0.00,0.00	G:[AT1G57490]pre-tRNA
CoRE_0735	1	1	21273228	T,C,A	193.65,0.39,0.33	1.00,0.00,0.00	G:[AT1G56750]pre-tRNA
CoRE_0736	1	1	21272798	T,C,A	193.92,0.39,0.33	1.00,0.00,0.00	G:[AT1G56740]pre-tRNA
CoRE_0737	1	1	21308987	T,C,A	193.65,0.39,0.33	1.00,0.00,0.00	G:[AT1G57470]pre-tRNA
CoRE_0738	1	4	6819299	T,C,A	193.49,0.39,0.33	1.00,0.00,0.00	G:[AT4G11177]pre-tRNA
CoRE_0739	1	1	21283854	T,C,A	193.65,0.39,0.33	1.00,0.00,0.00	G:[AT1G56960]pre-tRNA
CoRE_0740	1	1	21276246	T,C,A	193.65,0.39,0.33	1.00,0.00,0.00	G:[AT1G56810]pre-tRNA
CoRE_0741	1	1	21293044	T,C,A	193.65,0.39,0.33	1.00,0.00,0.00	G:[AT1G57140]pre-tRNA
CoRE_0742	1	1	21288450	T,C,A	193.65,0.39,0.33	1.00,0.00,0.00	G:[AT1G57050]pre-tRNA
CoRE_0743	1	1	21298804	T,C,A	193.65,0.39,0.33	1.00,0.00,0.00	G:[AT1G57260]pre-tRNA
CoRE_0744	1	1	21277325	T,C,A	193.92,0.39,0.33	1.00,0.00,0.00	G:[AT1G56830]pre-tRNA
CoRE_0745	1	1	21299881	T,C,A	193.92,0.39,0.33	1.00,0.00,0.00	G:[AT1G57280]pre-tRNA
CoRE_0746	1	3	6540648	T,C,A	193.77,0.39,0.33	1.00,0.00,0.00	G:[AT3G18952]pre-tRNA
CoRE_0754	0	1	22481453	A,G,T,C	5.87,13.00,5.30,0.58	0.24,0.53,0.21,0.02	G:[AT1G61020]pre-tRNA	cleared
CoRE_0755	0	1	22044292	A,T,G	1.98,7.07,0.54	0.21,0.74,0.06	G:[AT1G59880]pre-tRNA	cleared
CoRE_0792	1	1	9158227	A,T	0.89,7.37	0.11,0.89	G:[AT1G26490]pre-tRNA	cleared
CoRE_0793	0	5	2898883	A,T,G	4.03,16.86,0.04	0.19,0.81,0.00	G:[AT5G09345]pre-tRNA	cleared
CoRE_0794	1	5	8906487	A,T	0.38,8.16	0.04,0.96	G:[AT5G25585]pre-tRNA	cleared
CoRE_0795	1	4	12320188	A,T	0.38,8.16	0.04,0.96	G:[AT4G23635]pre-tRNA	cleared
CoRE_0796	1	1	23806284	A,T	0.38,8.16	0.04,0.96	G:[AT1G64120]pre-tRNA ,[AT1G64130.1]contains domain Bet v1-like (SSF55961)	cleared
CoRE_0798	0	1	5309705	G,C,T	13.41,3.52,0.34	0.78,0.20,0.02	G:[AT1G15450]pre-tRNA
CoRE_0799	1	5	5984387	G,C,T	13.41,3.52,0.34	0.78,0.20,0.02	G:[AT5G18085]pre-tRNA
CoRE_0800	0	1	30178969	G,C,T	13.41,3.52,0.34	0.78,0.20,0.02	G:[AT1G80250]pre-tRNA
CoRE_0801	0	5	5962763	G,C,T	13.41,3.52,0.34	0.78,0.20,0.02	G:[AT5G18005]pre-tRNA
CoRE_0802	0	4	9873588	G,C,T	13.41,3.52,0.34	0.78,0.20,0.02	G:[AT4G17765]pre-tRNA
CoRE_0803	1	3	981984	G,C,T	13.41,3.52,0.34	0.78,0.20,0.02	G:[AT3G03845]pre-tRNA
CoRE_0804	0	1	3914692	G,C,T	13.41,3.52,0.34	0.78,0.20,0.02	G:[AT1G11640]pre-tRNA
CoRE_0805	0	4	9815279	G,C,T	13.41,3.52,0.34	0.78,0.20,0.02	G:[AT4G17612]pre-tRNA
CoRE_0806	0	5	5966036	G,C,T	13.41,3.52,0.34	0.78,0.20,0.02	G:[AT5G18015]pre-tRNA
CoRE_0820	1	1	4742053	A,T	0.89,5.27	0.14,0.86	G:[AT1G13840]pre-tRNA	cleared
CoRE_0821	0	3	23296744	A,T	0.89,5.27	0.14,0.86	G:[AT3G63006]pre-tRNA	cleared
CoRE_0822	1	2	19351554	A,T	0.89,5.27	0.14,0.86	G:[AT2G47100]pre-tRNA	cleared
CoRE_0823	1	1	4743149	A,T	0.89,5.27	0.14,0.86	G:[AT1G13850]pre-tRNA	cleared
CoRE_0826	0	5	3212367	A,T,G	17.53,9.20,1.13	0.63,0.33,0.04	G:[AT5G10235]pre-tRNA
CoRE_0827	1	2	10380713	A,T,G	17.53,9.20,1.13	0.63,0.33,0.04	G:[AT2G24380]pre-tRNA
CoRE_0829	0	4	15345733	A,G,T	0.14,3.07,1.26	0.03,0.69,0.28	G:[AT4G31695]pre-tRNA	cleared
CoRE_0830	0	1	7884417	G,T	0.00,3.09	0.00,1.00	G:[AT1G22320]pre-tRNA	cleared
CoRE_0831	0	2	14054477	G,T	0.00,3.09	0.00,1.00	G:[AT2G33140]pre-tRNA	cleared
CoRE_0832	0	1	29448877	G,T	0.00,3.09	0.00,1.00	G:[AT1G78250]pre-tRNA	cleared
CoRE_0834	1	5	4929571	G,C,T	66.50,3.93,0.91	0.93,0.06,0.01	G:[AT5G15175]pre-tRNA
CoRE_0835	1	4	18411267	G,C,T	72.42,3.93,0.91	0.94,0.05,0.01	G:[AT4G39672]pre-tRNA
CoRE_0836	1	3	9840429	G,C,T	66.50,3.93,0.91	0.93,0.06,0.01	G:[AT3G26747]pre-tRNA
CoRE_0837	1	5	1804625	G,C,T	66.50,3.93,0.91	0.93,0.06,0.01	G:[AT5G05985]pre-tRNA
CoRE_0839	1	5	15242556	G,C,T	67.72,3.93,0.91	0.93,0.05,0.01	G:[AT5G38155]pre-tRNA
CoRE_0850	0	1	3431201	A,T	1.98,7.83	0.20,0.80	G:[AT1G10440]pre-tRNA	cleared
CoRE_0853	1	1	28031686	A,T,C	3.70,15.94,9.93	0.13,0.54,0.34	G:[AT1G74610]pre-tRNA	cleared
CoRE_0854	1	4	18542223	A,G,T	15.43,3.16,1.10	0.78,0.16,0.06	G:[AT4G39985]pre-tRNA	cleared
CoRE_0855	1	2	7749852	A,G,T	15.43,3.16,1.10	0.78,0.16,0.06	G:[AT2G17810]pre-tRNA	cleared
CoRE_0856	1	5	22845415	A,G,T	10.33,3.16,1.10	0.71,0.22,0.08	G:[AT5G56365]pre-tRNA	cleared
CoRE_0859	1	2	9144492	A,T,G	0.38,3.71,0.02	0.09,0.90,0.00	G:[AT2G21360]pre-tRNA	cleared
CoRE_0860	0	3	1707759	A,T,G	0.38,3.71,0.02	0.09,0.90,0.00	G:[AT3G05755]pre-tRNA	cleared
CoRE_0861	1	4	17149530	A,T,G	0.38,3.71,0.02	0.09,0.90,0.00	G:[AT4G36245]pre-tRNA	cleared
CoRE_0869	0	1	4522721	A,G,T	9.78,3.16,0.83	0.71,0.23,0.06	G:[AT1G13240]pre-tRNA	cleared
CoRE_0887	1	5	2411217	A,T,G	0.13,5.16,0.04	0.02,0.97,0.01	G:[AT5G07625]pre-tRNA	cleared
CoRE_0888	1	1	21278554	A,T,G	4.68,0.55,0.47	0.82,0.10,0.08	G:[AT1G56850]pre-tRNA	cleared
CoRE_0889	1	1	21272518	A,T,G	4.68,0.55,0.47	0.82,0.10,0.08	G:[AT1G56730]pre-tRNA	cleared
CoRE_0890	1	1	21289250	A,T,G	4.68,0.55,0.47	0.82,0.10,0.08	G:[AT1G57060]pre-tRNA	cleared
CoRE_0895	1	5	26585681	A,G,T	13.68,1.83,1.10	0.82,0.11,0.07	G:[AT5G66568]pre-tRNA	cleared
CoRE_0896	1	5	15593145	A,G,T	15.43,1.83,1.10	0.84,0.10,0.06	G:[AT5G38905]pre-tRNA	cleared
CoRE_0897	1	3	469725	A,G,T	10.33,1.83,1.10	0.78,0.14,0.08	G:[AT3G02315]pre-tRNA	cleared
CoRE_0898	1	1	1978141	A,G,T	10.33,1.83,1.10	0.78,0.14,0.08	G:[AT1G06480]pre-tRNA	cleared
CoRE_0899	1	1	25890257	A,G,T	15.43,1.83,1.10	0.84,0.10,0.06	G:[AT1G68860]pre-tRNA	cleared
CoRE_0901	1	1	29838019	G,A,T	276.42,1.96,0.38	0.99,0.01,0.00	G:[AT1G79290]pre-tRNA
CoRE_0902	1	5	21418379	G,A,T	276.42,1.96,0.38	0.99,0.01,0.00	G:[AT5G52815]pre-tRNA
CoRE_0903	1	1	29838620	G,A,T	276.42,1.96,0.38	0.99,0.01,0.00	G:[AT1G79300]pre-tRNA
CoRE_0904	1	5	4471060	G,A,T	276.42,1.96,0.38	0.99,0.01,0.00	G:[AT5G13845]pre-tRNA
CoRE_0905	1	5	24684517	G,A,T	276.42,1.96,0.38	0.99,0.01,0.00	G:[AT5G61345]pre-tRNA
CoRE_0907	0	5	19761463	G,A,T	276.42,1.96,0.38	0.99,0.01,0.00	G:[AT5G48675]pre-tRNA
CoRE_0908	1	4	14032505	G,A,T	276.42,1.96,0.38	0.99,0.01,0.00	G:[AT4G28362]pre-tRNA
CoRE_0909	1	3	19935364	G,A,T	276.42,1.96,0.38	0.99,0.01,0.00	G:[AT3G53775]pre-tRNA
CoRE_0910	0	2	11781991	G,A,T	276.42,1.96,0.38	0.99,0.01,0.00	G:[AT2G27560]pre-tRNA
CoRE_0911	1	3	3942022	G,A,T	276.42,1.96,0.38	0.99,0.01,0.00	G:[AT3G12385]pre-tRNA
CoRE_0912	0	2	11871296	G,A,T	1140.20,1.75,0.58	1.00,0.00,0.00	G:[AT2G27850]pre-tRNA
CoRE_0913	1	3	17160743	G,A,T	1139.13,1.75,0.58	1.00,0.00,0.00	G:[AT3G46585]pre-tRNA
CoRE_0914	0	1	4285950	G,A,T	1140.20,1.75,0.58	1.00,0.00,0.00	G:[AT1G12590]pre-tRNA
CoRE_0915	1	5	18576078	G,A,T	1139.13,1.75,0.58	1.00,0.00,0.00	G:[AT5G45745]pre-tRNA
CoRE_0916	0	5	3578361	G,A,T	1140.20,1.75,0.58	1.00,0.00,0.00	G:[AT5G11225]pre-tRNA
CoRE_0917	0	4	10326041	G,A,T	1140.20,1.75,0.58	1.00,0.00,0.00	G:[AT4G18815]pre-tRNA
CoRE_0918	1	5	23971174	G,A,T	1139.13,1.75,0.58	1.00,0.00,0.00	G:[AT5G59385]pre-tRNA
CoRE_0919	1	5	23974662	G,A,T	1139.13,1.75,0.58	1.00,0.00,0.00	G:[AT5G59395]pre-tRNA
CoRE_0920	0	2	12478915	G,A,T	1140.20,1.75,0.58	1.00,0.00,0.00	G:[AT2G29030]pre-tRNA
CoRE_0921	1	1	2588528	G,A,T	1139.13,1.75,0.58	1.00,0.00,0.00	G:[AT1G08240]pre-tRNA
CoRE_0922	0	3	16438091	G,A,T	1140.20,1.75,0.58	1.00,0.00,0.00	G:[AT3G44955]pre-tRNA
CoRE_0923	0	5	21275129	G,A	403.36,4.15	0.99,0.01	G:[AT5G52355]pre-tRNA	cleared
CoRE_0924	1	5	614654	G,A	403.36,4.15	0.99,0.01	G:[AT5G02725]pre-tRNA	cleared
CoRE_0925	1	1	20794989	G,A	403.36,4.15	0.99,0.01	G:[AT1G55625]pre-tRNA	cleared
CoRE_0926	0	4	13058910	G,A	403.36,4.15	0.99,0.01	G:[AT4G25585]pre-tRNA	cleared
CoRE_0927	0	5	642467	G,A	403.36,4.15	0.99,0.01	G:[AT5G02815]pre-tRNA	cleared
CoRE_0928	0	3	2945770	G,A	403.36,4.15	0.99,0.01	G:[AT3G09595]pre-tRNA	cleared
CoRE_0937	0	3	3622713	A,T,G	0.38,3.58,0.02	0.09,0.90,0.00	G:[AT3G11505]pre-tRNA	cleared
CoRE_0939	1	5	20773622	A,G,T	4.68,0.47,0.38	0.85,0.09,0.07	G:[AT5G51055]pre-tRNA	cleared
CoRE_0940	1	1	30242742	A,G,T	4.68,0.47,0.38	0.85,0.09,0.07	G:[AT1G80430]pre-tRNA	cleared
CoRE_0964	0	C	6674	A,T,C	1348.00,13.90,8.10	0.98,0.01,0.01	G:[ATCG00060]tRNA-Gln
CoRE_0965	1	5	23662003	A,T,G	40.66,15.53,0.15	0.72,0.28,0.00	G:[AT5G58495]pre-tRNA	cleared
CoRE_0970	1	5	20064105	A,T	17.14,19.89	0.46,0.54	G:[AT5G49435]pre-tRNA
CoRE_0974	1	4	12686215	A,T,G	6.33,2.79,0.94	0.63,0.28,0.09	G:[AT4G24565]pre-tRNA	cleared
CoRE_0976	0	3	7319598	A,T,G	6.33,2.79,0.94	0.63,0.28,0.09	G:[AT3G20885]pre-tRNA	cleared
CoRE_0982	1	2	15176721	A,T,G	22.47,3.44,2.17	0.80,0.12,0.08	G:[AT2G36150]pre-tRNA	cleared
CoRE_0986	0	1	23562865	A,T,G	18.53,3.90,1.46	0.78,0.16,0.06	G:[AT1G63510]pre-tRNA	cleared
CoRE_0987	0	5	588952	C,A,T	704.80,3.16,0.10	1.00,0.00,0.00	G:[AT5G02615]pre-tRNA
CoRE_0990	0	3	2918480	C,A,T	829.70,3.16,0.10	1.00,0.00,0.00	G:[AT3G09505]pre-tRNA
CoRE_0992	0	1	30088950	C,A,T	704.80,3.16,0.10	1.00,0.00,0.00	G:[AT1G79980]pre-tRNA
CoRE_0993	0	1	22481499	C,A,T	704.80,3.16,0.10	1.00,0.00,0.00	G:[AT1G61020]pre-tRNA
CoRE_0994	0	1	3678836	C,A,T	704.80,3.16,0.10	1.00,0.00,0.00	G:[AT1G11030]pre-tRNA
CoRE_1000	0	2	1054730	A,T	0.89,3.49	0.20,0.80	G:[AT2G03490]pre-tRNA	cleared
CoRE_1033	0	1	24490670	A,T	4.68,0.62	0.88,0.12	G:[AT1G65830]pre-tRNA	cleared
CoRE_1034	1	1	17163444	G,T,C	1.84,0.32,0.03	0.84,0.15,0.01	G:[AT1G45244]pre-tRNA
CoRE_1035	1	1	10097135	G,T,C	1.84,0.32,0.03	0.84,0.15,0.01	G:[AT1G28830]pre-tRNA
CoRE_1036	1	1	10101049	G,T,C	1.84,0.32,0.03	0.84,0.15,0.01	G:[AT1G28900]pre-tRNA
CoRE_1037	1	1	17163003	G,T,C	1.84,0.32,0.03	0.84,0.15,0.01	G:[AT1G45242]pre-tRNA
CoRE_1038	1	1	10106919	G,T,C	1.84,0.32,0.03	0.84,0.15,0.01	G:[AT1G28950]pre-tRNA
CoRE_1039	1	1	10099848	G,T,C	1.84,0.32,0.03	0.84,0.15,0.01	G:[AT1G28880]pre-tRNA
CoRE_1040	1	3	10325911	G,T,C	1.72,0.32,0.03	0.83,0.16,0.01	G:[AT3G27845]pre-tRNA
CoRE_1041	1	4	14470319	G,T,C	1.72,0.32,0.03	0.83,0.16,0.01	G:[AT4G29415]pre-tRNA
CoRE_1042	0	4	13285468	G,T,C	1.72,0.32,0.03	0.83,0.16,0.01	G:[AT4G26225]pre-tRNA
CoRE_1043	1	1	10090389	G,T,C	1.84,0.32,0.03	0.84,0.15,0.01	G:[AT1G28740]pre-tRNA
CoRE_1044	1	2	14359305	G,T,C	1.84,0.32,0.03	0.84,0.15,0.01	G:[AT2G33910]pre-tRNA
CoRE_1045	1	1	10106549	G,T,C	1.84,0.32,0.03	0.84,0.15,0.01	G:[AT1G28940]pre-tRNA
CoRE_1046	1	1	10106111	G,T,C	1.84,0.32,0.03	0.84,0.15,0.01	G:[AT1G28930]pre-tRNA
CoRE_1047	1	1	10097739	G,T,C	1.84,0.32,0.03	0.84,0.15,0.01	G:[AT1G28840]pre-tRNA
CoRE_1048	1	1	10099100	G,T,C	1.84,0.32,0.03	0.84,0.15,0.01	G:[AT1G28860]pre-tRNA
CoRE_1049	1	2	14357500	G,T,C	1.84,0.32,0.03	0.84,0.15,0.01	G:[AT2G33890]pre-tRNA
CoRE_1050	0	5	18715925	G,T,C	1.72,0.32,0.03	0.83,0.16,0.01	G:[AT5G46105]pre-tRNA
CoRE_1051	1	2	14363635	G,T,C	1.84,0.32,0.03	0.84,0.15,0.01	G:[AT2G33970]pre-tRNA
CoRE_1052	1	1	10108731	G,T,C	1.72,0.32,0.03	0.83,0.16,0.01	G:[AT1G28990]pre-tRNA
CoRE_1053	1	1	17164497	G,T,C	1.84,0.32,0.03	0.84,0.15,0.01	G:[AT1G45246]pre-tRNA
CoRE_1054	1	1	7082693	G,T,C	1.72,0.32,0.03	0.83,0.16,0.01	G:[AT1G20420]pre-tRNA
CoRE_1055	1	1	10101621	G,T,C	1.84,0.32,0.03	0.84,0.15,0.01	G:[AT1G28910]pre-tRNA
CoRE_1056	1	2	14361212	G,T,C	1.84,0.32,0.03	0.84,0.15,0.01	G:[AT2G33940]pre-tRNA
CoRE_1057	0	3	1920075	G,T,C	1.84,0.32,0.03	0.84,0.15,0.01	G:[AT3G06335]pre-tRNA
CoRE_1058	1	2	14358473	G,T,C	1.84,0.32,0.03	0.84,0.15,0.01	G:[AT2G33900]pre-tRNA
CoRE_1059	1	1	10093767	G,T,C	1.84,0.32,0.03	0.84,0.15,0.01	G:[AT1G28800]pre-tRNA
CoRE_1064	1	3	984162	A,T	3.42,1.12	0.75,0.25	G:[AT3G03852]pre-tRNA	cleared
CoRE_1065	1	4	18395078	A,T	3.42,1.12	0.75,0.25	G:[AT4G39615]pre-tRNA	cleared
CoRE_1066	0	1	22870438	A,T	3.42,1.12	0.75,0.25	G:[AT1G61880]pre-tRNA	cleared
CoRE_1067	1	3	22892838	A,T,G	1.65,8.40,4.65	0.11,0.57,0.32	G:[AT3G61825]pre-tRNA
CoRE_1072	0	5	21318121	A,T	0.38,3.04	0.11,0.89	G:[AT5G52495]pre-tRNA
CoRE_1077	0	1	30088958	G,A	703.48,2.15	1.00,0.00	G:[AT1G79980]pre-tRNA
CoRE_1078	0	1	19502157	G,A	820.38,2.15	1.00,0.00	G:[AT1G52350]pre-tRNA
CoRE_1079	0	1	22481507	G,A	703.48,2.15	1.00,0.00	G:[AT1G61020]pre-tRNA
CoRE_1080	0	5	588960	G,A	703.48,2.15	1.00,0.00	G:[AT5G02615]pre-tRNA
CoRE_1081	0	3	2918488	G,A	828.38,2.15	1.00,0.00	G:[AT3G09505]pre-tRNA
CoRE_1082	0	1	3678844	G,A	703.48,2.15	1.00,0.00	G:[AT1G11030]pre-tRNA
CoRE_1102	0	1	111905	A,G,T	1.65,9.55,0.30	0.14,0.83,0.03	G:[AT1G01270]pre-tRNA	cleared
CoRE_1103	1	5	614647	T,C,G	401.07,1.57,0.33	1.00,0.00,0.00	G:[AT5G02725]pre-tRNA
CoRE_1104	0	5	642474	T,C,G	401.07,1.57,0.33	1.00,0.00,0.00	G:[AT5G02815]pre-tRNA
CoRE_1105	0	3	2945777	T,C,G	401.07,1.57,0.33	1.00,0.00,0.00	G:[AT3G09595]pre-tRNA
CoRE_1106	0	5	21275136	T,C,G	401.07,1.57,0.33	1.00,0.00,0.00	G:[AT5G52355]pre-tRNA
CoRE_1107	0	4	13058917	T,C,G	401.07,1.57,0.33	1.00,0.00,0.00	G:[AT4G25585]pre-tRNA
CoRE_1108	1	1	20794982	T,C,G	401.07,1.57,0.33	1.00,0.00,0.00	G:[AT1G55625]pre-tRNA
CoRE_1111	0	3	2232486	A,G	0.14,0.98	0.12,0.88	G:[AT3G07055]pre-tRNA
CoRE_1114	1	2	16525903	A,T	4.10,9.25	0.31,0.69	G:[AT2G39610]pre-tRNA	cleared
CoRE_1115	0	3	3995119	A,T	0.00,10.60	0.00,1.00	G:[AT3G12585]pre-tRNA
CoRE_1119	0	4	13076598	A,G,T	3.45,1.88,0.10	0.64,0.35,0.02	G:[AT4G25635]pre-tRNA
CoRE_1120	0	1	6948866	A,G,T	3.45,1.88,0.10	0.64,0.35,0.02	G:[AT1G20040]pre-tRNA
CoRE_1122	1	5	16655462	A,G,T	3.45,1.88,0.10	0.64,0.35,0.02	G:[AT5G41605]pre-tRNA
CoRE_1123	0	4	6837785	A,G,T	3.45,1.88,0.10	0.64,0.35,0.02	G:[AT4G11216]pre-tRNA
CoRE_1127	0	1	5189729	G,T	0.00,0.71	0.00,1.00	G:[AT1G15090]pre-tRNA
CoRE_1134	1	5	16427878	A,T,G	3.43,0.60,0.53	0.75,0.13,0.12	G:[AT5G40945]pre-tRNA
CoRE_1135	1	5	24279871	A,T,G	3.43,0.60,0.53	0.75,0.13,0.12	G:[AT5G60285]pre-tRNA
CoRE_1136	0	5	970813	A,T,G	3.43,0.60,0.53	0.75,0.13,0.12	G:[AT5G03705]pre-tRNA
CoRE_1137	1	5	3118443	A,T,G	3.43,0.60,0.53	0.75,0.13,0.12	G:[AT5G09975]pre-tRNA
CoRE_1138	1	4	7731022	A,T,G	3.43,0.60,0.53	0.75,0.13,0.12	G:[AT4G13265]pre-tRNA
CoRE_1139	0	2	9273904	A,T,G	3.43,0.60,0.53	0.75,0.13,0.12	G:[AT2G21670]pre-tRNA
CoRE_1141	1	4	1501662	A,G	2.00,9.30	0.18,0.82	G:[AT4G03410.1]peroxisomal membrane protein-related ,[AT4G03410.2]peroxisomal membrane protein-related ,[AT4G03405]pre-tRNA
CoRE_1149	0	5	25892635	A,T	5.84,4.14	0.59,0.41	G:[AT5G64735]pre-tRNA
CoRE_1150	0	5	559343	A,T	5.84,4.14	0.59,0.41	G:[AT5G02505]pre-tRNA
CoRE_1154	0	2	3255849	G,A,C	104.43,2.63,0.23	0.97,0.02,0.00	G:[AT2G07743]pre-tRNA
CoRE_1158	1	M	275156	G,A,C	104.43,2.63,0.23	0.97,0.02,0.00	G:[ATMG01060.1]hypothetical protein ,[ATMG01070]tRNA-Asp
CoRE_1162	0	C	29821	G,A,C	104.43,2.63,0.23	0.97,0.02,0.00	G:[ATCG00230]tRNA-Asp
CoRE_1172	1	1	6488711	A,C,T	3.70,2.13,0.04	0.63,0.36,0.01	G:[AT1G18820]pre-tRNA
CoRE_1173	1	4	9289772	A,C,T	3.70,2.13,0.04	0.63,0.36,0.01	G:[AT4G16475]pre-tRNA
CoRE_1181	1	5	18807599	A,G,T	3.47,1.11,0.12	0.74,0.24,0.03	G:[AT5G46325]pre-tRNA
CoRE_1182	0	5	1853318	A,G,T	3.47,1.07,0.12	0.74,0.23,0.03	G:[AT5G06125]pre-tRNA
CoRE_1183	1	3	19512030	A,G,T	3.47,1.07,0.12	0.74,0.23,0.03	G:[AT3G52565]pre-tRNA
CoRE_1184	1	1	3881593	A,G,T	3.47,1.11,0.04	0.75,0.24,0.01	G:[AT1G11550]pre-tRNA
CoRE_1185	0	2	11122772	A,G,T	3.43,0.53,0.04	0.86,0.13,0.01	G:[AT2G26090]pre-tRNA
B. Substitutions corresponding with miRNAs
Site ID	dir	chr	site	Original and substituted bases (The first nucleotide is unmodified one)	TPQ for each nucleotide	Fractions for each nucleotide	Definition
CoRE_0002	1	3	8108107	A,T,C,G	80417.18,1114.97,85.97,41.60	0.98,0.01,0.00,0.00	G:[AT3G22886]MIR167A; miRNA ,[ath-MIR167a]	cleared
CoRE_0003	1	3	23417162	A,T,C,G	78417.88,1114.97,85.97,41.60	0.98,0.01,0.00,0.00	G:[ath-MIR167b],[AT3G63375]MIR167B; miRNA	cleared
CoRE_0004	1	1	11137547	A,T,C	60991.88,1114.97,85.97	0.98,0.02,0.00	G:[AT1G31173]MIR167D; miRNA ,[ath-MIR167d]	cleared
CoRE_0037	0	3	4359198	G,A,C,T	34341.26,152.67,107.33,96.55	0.99,0.00,0.00,0.00	G:[ath-MIR169a],[AT3G13405]MIR169A; miRNA	cleared
CoRE_0038	1	5	8527525	G,A,C,T	27089.50,160.57,107.33,75.75	0.99,0.01,0.00,0.00	G:[AT5G24825]MIR169B; miRNA ,[ath-MIR169b]	cleared
CoRE_0039	0	5	15888105	G,A,C,T	26499.35,160.57,107.33,75.50	0.99,0.01,0.00,0.00	G:[AT5G39635]MIR169C; miRNA ,[ath-MIR169c]	cleared
CoRE_0040	1	3	23417163	G,C,T	78417.88,273.97,69.23	1.00,0.00,0.00	G:[ath-MIR167b],[AT3G63375]MIR167B; miRNA	cleared
CoRE_0041	1	3	8108108	G,C,T	80417.18,273.97,69.23	1.00,0.00,0.00	G:[AT3G22886]MIR167A; miRNA ,[ath-MIR167a]	cleared
CoRE_0042	1	1	11137548	G,C,T	60991.88,273.97,58.03	0.99,0.00,0.00	G:[AT1G31173]MIR167D; miRNA ,[ath-MIR167d]	cleared
CoRE_0043	1	3	8108105	C,G,T,A	80417.18,189.87,101.03,10.40	1.00,0.00,0.00,0.00	G:[AT3G22886]MIR167A; miRNA ,[ath-MIR167a]	cleared
CoRE_0044	1	3	23417160	C,G,T,A	78417.88,189.87,101.03,10.40	1.00,0.00,0.00,0.00	G:[ath-MIR167b],[AT3G63375]MIR167B; miRNA	cleared
CoRE_0062	1	3	23417158	T,A,G,C	78417.88,159.03,63.37,10.80	1.00,0.00,0.00,0.00	G:[ath-MIR167b],[AT3G63375]MIR167B; miRNA	cleared
CoRE_0063	1	3	8108103	T,A,G,C	80417.18,159.03,63.37,10.80	1.00,0.00,0.00,0.00	G:[AT3G22886]MIR167A; miRNA ,[ath-MIR167a]	cleared
CoRE_0078	1	3	8108106	C,T,G	80417.18,139.37,76.33	1.00,0.00,0.00	G:[AT3G22886]MIR167A; miRNA ,[ath-MIR167a]
CoRE_0079	1	3	23417161	C,T,G	78417.88,139.37,76.33	1.00,0.00,0.00	G:[ath-MIR167b],[AT3G63375]MIR167B; miRNA
CoRE_0085	1	3	23417164	C,G,T	78417.88,101.60,66.77	1.00,0.00,0.00	G:[ath-MIR167b],[AT3G63375]MIR167B; miRNA
CoRE_0086	1	3	8108109	C,G,T	80417.18,101.60,66.77	1.00,0.00,0.00	G:[AT3G22886]MIR167A; miRNA ,[ath-MIR167a]
CoRE_0090	1	3	8108104	G,C,A,T	80417.18,131.50,20.80,10.80	1.00,0.00,0.00,0.00	G:[AT3G22886]MIR167A; miRNA ,[ath-MIR167a]
CoRE_0091	1	3	23417159	G,C,A,T	78417.88,131.50,20.80,10.80	1.00,0.00,0.00,0.00	G:[ath-MIR167b],[AT3G63375]MIR167B; miRNA
CoRE_0096	1	5	2840720	T,A,C,G	6873.80,46.70,6.92,0.53	0.99,0.01,0.00,0.00	G:[ath-MIR166d],[AT5G08717]MIR166/MIR166D; miRNA	cleared
CoRE_0097	1	5	2838749	T,A,C,G	6873.80,46.70,6.92,0.53	0.99,0.01,0.00,0.00	G:[ath-MIR166c],[AT5G08712]MIR166/MIR166C; miRNA	cleared
CoRE_0098	1	5	25522119	T,A,C,G	6665.01,46.70,6.92,0.53	0.99,0.01,0.00,0.00	G:[ath-MIR166g],[AT5G63715]MIR166/MIR166G; miRNA	cleared
CoRE_0099	1	2	19183322	T,A,C	12642.75,48.10,8.57	1.00,0.00,0.00	G:[ath-MIR166a],[AT2G46685]MIR166/MIR166A; miRNA	cleared
CoRE_0100	0	5	16792761	T,A,C	7096.89,46.70,6.72	0.99,0.01,0.00	G:[ath-MIR166e],[AT5G41905]MIR166/MIR166E; miRNA	cleared
CoRE_0101	1	5	17533616	T,A,C	7079.72,46.70,6.72	0.99,0.01,0.00	G:[ath-MIR166f],[AT5G43603]MIR166/MIR166F; miRNA	cleared
CoRE_0102	1	3	22933287	T,A,C	7307.93,46.70,6.72	0.99,0.01,0.00	G:[ath-MIR166b],[AT3G61897]MIR166/MIR166B; miRNA	cleared
CoRE_0117	1	5	17533613	G,C,T,A	7088.72,45.78,6.88,3.60	0.99,0.01,0.00,0.00	G:[ath-MIR166f],[AT5G43603]MIR166/MIR166F; miRNA	cleared
CoRE_0118	0	5	16792764	G,C,T,A	7096.89,45.78,6.88,3.60	0.99,0.01,0.00,0.00	G:[ath-MIR166e],[AT5G41905]MIR166/MIR166E; miRNA	cleared
CoRE_0119	1	3	22933284	G,C,T,A	7307.93,45.78,6.88,3.60	0.99,0.01,0.00,0.00	G:[ath-MIR166b],[AT3G61897]MIR166/MIR166B; miRNA	cleared
CoRE_0120	0	3	9879940	G,C,A,T	3613.97,38.11,8.00,0.13	0.99,0.01,0.00,0.00	G:[AT3G26819]MIR169N; miRNA ,[ath-MIR169n]	cleared
CoRE_0121	0	3	9873356	G,C,A,T	3613.56,38.11,8.00,0.13	0.99,0.01,0.00,0.00	G:[AT3G26812]MIR169I; miRNA ,[ath-MIR169i]	cleared
CoRE_0122	0	1	6695548	G,C,A,T	3167.11,38.11,8.00,0.13	0.99,0.01,0.00,0.00	G:[AT1G19371]MIR169H; miRNA ,[ath-MIR169h]	cleared
CoRE_0123	0	3	9879568	G,C,A,T	3678.66,38.11,8.00,0.13	0.99,0.01,0.00,0.00	G:[AT3G26818]MIR169M; miRNA ,[ath-MIR169m]	cleared
CoRE_0124	0	3	9876925	G,C,A,T	3171.01,38.11,8.00,0.13	0.99,0.01,0.00,0.00	G:[AT3G26815]MIR169K; miRNA ,[ath-MIR169k]	cleared
CoRE_0125	0	3	9877290	G,C,A,T	3612.83,38.11,8.00,0.13	0.99,0.01,0.00,0.00	G:[AT3G26816]MIR169L; miRNA ,[ath-MIR169l]	cleared
CoRE_0126	0	3	9873733	G,C,A,T	3613.97,38.11,8.00,0.13	0.99,0.01,0.00,0.00	G:[AT3G26813]MIR169J; miRNA ,[ath-MIR169j]	cleared
CoRE_0127	1	3	8108101	G,A,C,T	80410.23,57.87,34.20,23.90	1.00,0.00,0.00,0.00	G:[AT3G22886]MIR167A; miRNA ,[ath-MIR167a]
CoRE_0128	1	3	23417156	G,A,C,T	78410.93,57.87,34.20,23.90	1.00,0.00,0.00,0.00	G:[ath-MIR167b],[AT3G63375]MIR167B; miRNA
CoRE_0129	1	2	19183319	G,C,T,A	12642.75,45.78,3.90,3.60	1.00,0.00,0.00,0.00	G:[ath-MIR166a],[AT2G46685]MIR166/MIR166A; miRNA	cleared
CoRE_0130	1	5	2840717	G,C,T,A	6873.80,45.78,3.90,3.60	0.99,0.01,0.00,0.00	G:[ath-MIR166d],[AT5G08717]MIR166/MIR166D; miRNA	cleared
CoRE_0131	1	5	25522116	G,C,T,A	6665.01,45.78,3.90,3.60	0.99,0.01,0.00,0.00	G:[ath-MIR166g],[AT5G63715]MIR166/MIR166G; miRNA	cleared
CoRE_0137	0	3	4359202	G,T,A,C	34341.26,103.13,48.05,26.75	0.99,0.00,0.00,0.00	G:[ath-MIR169a],[AT3G13405]MIR169A; miRNA
CoRE_0148	1	1	11137541	G,A,C,T	60991.88,35.77,34.20,23.90	1.00,0.00,0.00,0.00	G:[AT1G31173]MIR167D; miRNA ,[ath-MIR167d]
CoRE_0149	1	5	2838748	C,T,G,A	6873.80,38.65,1.46,0.15	0.99,0.01,0.00,0.00	G:[ath-MIR166c],[AT5G08712]MIR166/MIR166C; miRNA	cleared
CoRE_0150	1	5	2840719	C,T,G,A	6873.80,38.65,1.46,0.15	0.99,0.01,0.00,0.00	G:[ath-MIR166d],[AT5G08717]MIR166/MIR166D; miRNA	cleared
CoRE_0151	1	5	25522118	C,T,G	6665.01,38.65,1.28	0.99,0.01,0.00	G:[ath-MIR166g],[AT5G63715]MIR166/MIR166G; miRNA	cleared
CoRE_0152	1	5	17533615	C,T,G,A	7079.72,38.30,1.46,0.15	0.99,0.01,0.00,0.00	G:[ath-MIR166f],[AT5G43603]MIR166/MIR166F; miRNA	cleared
CoRE_0153	1	2	19183321	C,T,G,A	12642.75,38.30,1.46,0.15	1.00,0.00,0.00,0.00	G:[ath-MIR166a],[AT2G46685]MIR166/MIR166A; miRNA	cleared
CoRE_0155	1	3	22933286	C,T,G	7307.93,38.30,1.28	0.99,0.01,0.00	G:[ath-MIR166b],[AT3G61897]MIR166/MIR166B; miRNA	cleared
CoRE_0163	0	5	16792762	C,T	7096.89,38.30	0.99,0.01	G:[ath-MIR166e],[AT5G41905]MIR166/MIR166E; miRNA	cleared
CoRE_0174	1	2	19183323	T,C,A	12642.75,38.63,15.70	1.00,0.00,0.00	G:[ath-MIR166a],[AT2G46685]MIR166/MIR166A; miRNA	cleared
CoRE_0177	0	3	4359196	C,T,A,G	34341.26,73.33,20.80,4.07	1.00,0.00,0.00,0.00	G:[ath-MIR169a],[AT3G13405]MIR169A; miRNA
CoRE_0178	0	5	26428836	T,G,C	50752.30,223.10,21.60	1.00,0.00,0.00	G:[ath-MIR170],[AT5G66045]MIR170; miRNA	cleared
CoRE_0196	0	5	16792760	T,C,A	7096.89,17.93,15.70	1.00,0.00,0.00	G:[ath-MIR166e],[AT5G41905]MIR166/MIR166E; miRNA	cleared
CoRE_0197	1	5	17533617	T,C,A	7079.72,17.93,15.70	1.00,0.00,0.00	G:[ath-MIR166f],[AT5G43603]MIR166/MIR166F; miRNA	cleared
CoRE_0198	1	3	22933288	T,C,A	7307.93,17.93,15.70	1.00,0.00,0.00	G:[ath-MIR166b],[AT3G61897]MIR166/MIR166B; miRNA	cleared
CoRE_0199	1	5	2838750	T,C,A	6873.80,17.93,15.70	1.00,0.00,0.00	G:[ath-MIR166c],[AT5G08712]MIR166/MIR166C; miRNA	cleared
CoRE_0200	1	5	2840721	T,C,A	6873.80,17.93,15.70	1.00,0.00,0.00	G:[ath-MIR166d],[AT5G08717]MIR166/MIR166D; miRNA	cleared
CoRE_0201	1	5	25522120	T,C,A	6665.01,17.93,15.70	0.99,0.00,0.00	G:[ath-MIR166g],[AT5G63715]MIR166/MIR166G; miRNA	cleared
CoRE_0203	0	5	1188222	T,C	83771.26,90.98	1.00,0.00	G:[ath-MIR172b],[AT5G04275]MIR172/MIR172B; miRNA
CoRE_0207	0	3	4359201	G,A,T,C	34341.26,96.58,46.62,1.95	1.00,0.00,0.00,0.00	G:[ath-MIR169a],[AT3G13405]MIR169A; miRNA
CoRE_0221	1	5	2840714	C,T,A	6873.80,31.93,0.80	1.00,0.00,0.00	G:[ath-MIR166d],[AT5G08717]MIR166/MIR166D; miRNA
CoRE_0222	1	5	2838743	C,T,A	6873.80,31.93,0.80	1.00,0.00,0.00	G:[ath-MIR166c],[AT5G08712]MIR166/MIR166C; miRNA
CoRE_0224	1	3	22933281	C,T,A	7307.93,31.46,0.80	1.00,0.00,0.00	G:[ath-MIR166b],[AT3G61897]MIR166/MIR166B; miRNA
CoRE_0225	1	2	19183316	C,T,A	12642.75,31.46,0.80	1.00,0.00,0.00	G:[ath-MIR166a],[AT2G46685]MIR166/MIR166A; miRNA
CoRE_0264	1	5	25522113	C,T,A	6665.01,25.61,0.80	1.00,0.00,0.00	G:[ath-MIR166g],[AT5G63715]MIR166/MIR166G; miRNA
CoRE_0265	1	5	17533610	C,T,A	7094.52,25.61,0.80	1.00,0.00,0.00	G:[ath-MIR166f],[AT5G43603]MIR166/MIR166F; miRNA
CoRE_0266	0	5	16792767	C,T,A	7096.89,25.61,0.80	1.00,0.00,0.00	G:[ath-MIR166e],[AT5G41905]MIR166/MIR166E; miRNA
CoRE_0302	0	5	1188225	T,C,G	83771.26,51.97,7.80	1.00,0.00,0.00	G:[ath-MIR172b],[AT5G04275]MIR172/MIR172B; miRNA
CoRE_0303	0	2	11950008	T,C,G	83771.26,51.97,7.80	1.00,0.00,0.00	G:[AT2G28056]MIR172/MIR172A; miRNA ,[ath-MIR172a]
CoRE_0315	1	3	22933279	G,T,A,C	7307.93,10.76,10.31,2.07	1.00,0.00,0.00,0.00	G:[ath-MIR166b],[AT3G61897]MIR166/MIR166B; miRNA	cleared
CoRE_0318	0	5	16792769	G,T,A,C	7096.89,10.76,10.31,2.07	1.00,0.00,0.00,0.00	G:[ath-MIR166e],[AT5G41905]MIR166/MIR166E; miRNA	cleared
CoRE_0319	1	5	17533608	G,T,A,C	7094.52,10.76,10.31,2.07	1.00,0.00,0.00,0.00	G:[ath-MIR166f],[AT5G43603]MIR166/MIR166F; miRNA	cleared
CoRE_0396	1	2	19183314	G,T,A,C	12642.75,7.09,6.81,3.47	1.00,0.00,0.00,0.00	G:[ath-MIR166a],[AT2G46685]MIR166/MIR166A; miRNA
CoRE_0398	1	5	25522114	C,T	6665.01,18.83	1.00,0.00	G:[ath-MIR166g],[AT5G63715]MIR166/MIR166G; miRNA
CoRE_0399	1	5	2838744	C,T	6873.80,18.83	1.00,0.00	G:[ath-MIR166c],[AT5G08712]MIR166/MIR166C; miRNA
CoRE_0400	1	3	22933282	C,T	7307.93,18.83	1.00,0.00	G:[ath-MIR166b],[AT3G61897]MIR166/MIR166B; miRNA
CoRE_0401	0	5	16792766	C,T	7096.89,18.83	1.00,0.00	G:[ath-MIR166e],[AT5G41905]MIR166/MIR166E; miRNA
CoRE_0402	1	5	17533611	C,T	7094.52,18.83	1.00,0.00	G:[ath-MIR166f],[AT5G43603]MIR166/MIR166F; miRNA
CoRE_0403	1	5	2840715	C,T	6873.80,18.83	1.00,0.00	G:[ath-MIR166d],[AT5G08717]MIR166/MIR166D; miRNA
CoRE_0404	0	3	3599810	T,C,G	44412.76,29.87,7.80	1.00,0.00,0.00	G:[AT3G11435]MIR172C; miRNA ,[ath-MIR172c]
CoRE_0405	1	5	2840712	G,T,A,C	6873.80,7.09,6.81,2.07	1.00,0.00,0.00,0.00	G:[ath-MIR166d],[AT5G08717]MIR166/MIR166D; miRNA
CoRE_0406	1	5	2838741	G,T,A,C	6873.80,7.09,6.81,2.07	1.00,0.00,0.00,0.00	G:[ath-MIR166c],[AT5G08712]MIR166/MIR166C; miRNA
CoRE_0407	1	5	25522111	G,T,A,C	6665.01,7.09,6.81,2.07	1.00,0.00,0.00,0.00	G:[ath-MIR166g],[AT5G63715]MIR166/MIR166G; miRNA
CoRE_0418	1	1	17829407	A,C,T,G	20057.15,66.70,21.70,20.80	0.99,0.00,0.00,0.00	G:[ath-MIR161],[AT1G48267]MIR161; miRNA	cleared
CoRE_0426	0	1	27716903	G,A,T	28142.15,93.80,3.43	1.00,0.00,0.00	G:[ath-MIR159a],[AT1G73687]MIR159/MIR159A; miRNA	cleared
CoRE_0430	1	2	19183320	G,A	12642.75,26.19	1.00,0.00	G:[ath-MIR166a],[AT2G46685]MIR166/MIR166A; miRNA
CoRE_0431	1	2	16069107	C,T	6807.15,78.60	0.99,0.01	G:[AT2G38325]MIR390A; miRNA ,[ath-MIR390a]
CoRE_0432	0	5	16792763	G,A	7096.89,14.11	1.00,0.00	G:[ath-MIR166e],[AT5G41905]MIR166/MIR166E; miRNA
CoRE_0433	1	3	22933285	G,A	7307.93,14.11	1.00,0.00	G:[ath-MIR166b],[AT3G61897]MIR166/MIR166B; miRNA
CoRE_0434	1	5	17533614	G,A	7079.72,14.11	1.00,0.00	G:[ath-MIR166f],[AT5G43603]MIR166/MIR166F; miRNA
CoRE_0449	1	5	2840718	G,A	6873.80,12.59	1.00,0.00	G:[ath-MIR166d],[AT5G08717]MIR166/MIR166D; miRNA
CoRE_0450	1	5	25522117	G,A	6665.01,12.59	1.00,0.00	G:[ath-MIR166g],[AT5G63715]MIR166/MIR166G; miRNA
CoRE_0451	1	5	2838747	G,A	6873.80,12.59	1.00,0.00	G:[ath-MIR166c],[AT5G08712]MIR166/MIR166C; miRNA
CoRE_0477	1	3	22933283	A,T,G	7307.93,12.06,4.68	1.00,0.00,0.00	G:[ath-MIR166b],[AT3G61897]MIR166/MIR166B; miRNA
CoRE_0478	1	5	25522115	A,T,G	6665.01,12.06,4.68	1.00,0.00,0.00	G:[ath-MIR166g],[AT5G63715]MIR166/MIR166G; miRNA
CoRE_0479	1	5	2840716	A,T,G	6873.80,12.06,4.68	1.00,0.00,0.00	G:[ath-MIR166d],[AT5G08717]MIR166/MIR166D; miRNA
CoRE_0480	0	5	16792765	A,T,G	7096.89,12.06,4.68	1.00,0.00,0.00	G:[ath-MIR166e],[AT5G41905]MIR166/MIR166E; miRNA
CoRE_0481	1	5	17533612	A,T,G	7094.52,12.06,4.68	1.00,0.00,0.00	G:[ath-MIR166f],[AT5G43603]MIR166/MIR166F; miRNA
CoRE_0488	0	3	9876923	A,C,G	3171.01,4.73,4.23	1.00,0.00,0.00	G:[AT3G26815]MIR169K; miRNA ,[ath-MIR169k]
CoRE_0489	0	3	9873731	A,C,G	3613.97,4.73,4.23	1.00,0.00,0.00	G:[AT3G26813]MIR169J; miRNA ,[ath-MIR169j]
CoRE_0490	0	3	9877288	A,C,G	3612.83,4.73,4.23	1.00,0.00,0.00	G:[AT3G26816]MIR169L; miRNA ,[ath-MIR169l]
CoRE_0501	0	3	4359203	A,C,G	34341.26,30.57,20.80	1.00,0.00,0.00	G:[ath-MIR169a],[AT3G13405]MIR169A; miRNA
CoRE_0602	0	3	4359197	A,G	34341.26,44.23	1.00,0.00	G:[ath-MIR169a],[AT3G13405]MIR169A; miRNA
CoRE_0625	0	5	2634944	G,A,T	1511.30,17.70,11.70	0.98,0.01,0.01	G:[AT5G08185.1]MIR162A ,[ath-MIR162a]	cleared
CoRE_0626	0	5	7740620	G,A,T	1529.20,17.70,11.70	0.98,0.01,0.01	G:[ath-MIR162b],[AT5G23065]MIR162B; miRNA	cleared
CoRE_0629	1	3	8108100	A,T,G,C	80410.23,23.40,10.80,3.73	1.00,0.00,0.00,0.00	G:[AT3G22886]MIR167A; miRNA ,[ath-MIR167a]
CoRE_0632	1	1	6220818	G,T,A	6950.55,26.83,20.80	0.99,0.00,0.00	G:[ath-MIR159b],[AT1G18075]MIR159/MIR159B; miRNA	cleared
CoRE_0633	1	3	19084506	A,G,T	2397.55,50.50,4.00	0.98,0.02,0.00	G:[ath-MIR171a],[AT3G51375]MIR171A; miRNA	cleared
CoRE_0665	1	1	17829404	G,A,C	20643.65,35.20,15.00	1.00,0.00,0.00	G:[ath-MIR161],[AT1G48267]MIR161; miRNA
CoRE_0666	0	1	27716904	G,A,C	28142.15,43.20,2.20	1.00,0.00,0.00	G:[ath-MIR159a],[AT1G73687]MIR159/MIR159A; miRNA	cleared
CoRE_0676	1	2	16069055	A,G	20563.45,48.50	1.00,0.00	G:[AT2G38325]MIR390A; miRNA ,[ath-MIR390a]
CoRE_0747	0	3	9873736	C,G,T	3613.97,5.03,0.73	1.00,0.00,0.00	G:[AT3G26813]MIR169J; miRNA ,[ath-MIR169j]
CoRE_0748	0	3	9876928	C,G,T	3171.01,5.03,0.73	1.00,0.00,0.00	G:[AT3G26815]MIR169K; miRNA ,[ath-MIR169k]
CoRE_0749	0	3	9879571	C,G,T	3679.11,5.03,0.73	1.00,0.00,0.00	G:[AT3G26818]MIR169M; miRNA ,[ath-MIR169m]
CoRE_0750	0	3	9877293	C,G,T	3612.83,5.03,0.73	1.00,0.00,0.00	G:[AT3G26816]MIR169L; miRNA ,[ath-MIR169l]
CoRE_0751	0	3	9873359	C,G,T	3614.01,5.03,0.73	1.00,0.00,0.00	G:[AT3G26812]MIR169I; miRNA ,[ath-MIR169i]
CoRE_0752	0	1	6695551	C,G,T	3167.11,5.03,0.73	1.00,0.00,0.00	G:[AT1G19371]MIR169H; miRNA ,[ath-MIR169h]
CoRE_0753	0	3	9879943	C,G,T	3613.97,5.03,0.73	1.00,0.00,0.00	G:[AT3G26819]MIR169N; miRNA ,[ath-MIR169n]
CoRE_0756	0	5	18376108	G,T,A	7966.63,17.65,3.90	1.00,0.00,0.00	G:[ath-MIR168b],[AT5G45307]MIR168/MIR168B; miRNA
CoRE_0757	1	4	10578675	G,T,A	7966.63,17.65,3.90	1.00,0.00,0.00	G:[ath-MIR168a],[AT4G19395]MIR168/MIR168A; miRNA
CoRE_0786	0	5	18376107	G,A,T	7966.63,17.90,2.75	1.00,0.00,0.00	G:[ath-MIR168b],[AT5G45307]MIR168/MIR168B; miRNA
CoRE_0787	1	4	10578676	G,A,T	7966.63,17.90,2.75	1.00,0.00,0.00	G:[ath-MIR168a],[AT4G19395]MIR168/MIR168A; miRNA
CoRE_0797	0	1	78946	C,T	2635.65,36.95	0.99,0.01	G:[ath-MIR165a],[AT1G01183]MIR165/MIR165a; miRNA
CoRE_0807	0	5	16677709	A,T,C	736.37,17.60,0.90	0.98,0.02,0.00	G:[AT5G41663]MIR319/MIR319B; miRNA ,[ath-MIR319b]
CoRE_0808	1	4	12353127	A,T,C	1130.07,17.60,0.90	0.98,0.02,0.00	G:[AT4G23713]MIR319/MIR319a; miRNA ,[ath-MIR319a]
CoRE_0818	0	5	18376112	T,C,A	7981.73,14.65,3.65	1.00,0.00,0.00	G:[ath-MIR168b],[AT5G45307]MIR168/MIR168B; miRNA
CoRE_0819	1	4	10578671	T,C,A	7966.63,14.65,3.65	1.00,0.00,0.00	G:[ath-MIR168a],[AT4G19395]MIR168/MIR168A; miRNA
CoRE_0824	0	5	15888110	A,C,T	26499.35,9.77,3.20	1.00,0.00,0.00	G:[AT5G39635]MIR169C; miRNA ,[ath-MIR169c]
CoRE_0825	1	5	8527520	A,C,T	27089.50,9.77,3.20	1.00,0.00,0.00	G:[AT5G24825]MIR169B; miRNA ,[ath-MIR169b]
CoRE_0842	1	3	23417155	A,G,C	78410.93,10.80,3.73	1.00,0.00,0.00	G:[ath-MIR167b],[AT3G63375]MIR167B; miRNA
CoRE_0846	1	1	11137540	A,G,C	60991.88,20.80,3.73	1.00,0.00,0.00	G:[AT1G31173]MIR167D; miRNA ,[ath-MIR167d]
CoRE_0881	1	1	20045263	G,A,C,T	1413.68,6.93,1.95,0.27	0.99,0.00,0.00,0.00	G:[AT1G53687]MIR169E; miRNA ,[ath-MIR169e]
CoRE_0882	0	3	9879562	C,T	3678.66,10.90	1.00,0.00	G:[AT3G26818]MIR169M; miRNA ,[ath-MIR169m]
CoRE_0883	1	2	16069054	C,A,T	20563.45,11.70,2.10	1.00,0.00,0.00	G:[AT2G38325]MIR390A; miRNA ,[ath-MIR390a]
CoRE_0884	1	5	23654192	C,A,T	20556.45,11.70,2.10	1.00,0.00,0.00	G:[AT5G58465]MIR390B; miRNA ,[ath-MIR390b]
CoRE_0894	0	1	26777373	G,T,C	12416.25,12.80,0.35	1.00,0.00,0.00	G:[ath-MIR858]
CoRE_0929	1	4	10578672	G,A	7966.63,12.15	1.00,0.00	G:[ath-MIR168a],[AT4G19395]MIR168/MIR168A; miRNA
CoRE_0930	0	5	18376111	G,A	7966.63,12.15	1.00,0.00	G:[ath-MIR168b],[AT5G45307]MIR168/MIR168B; miRNA
CoRE_0931	0	1	20043235	G,A,T	1401.63,6.93,0.27	0.99,0.00,0.00	G:[AT1G53683]MIR169D; miRNA ,[ath-MIR169d]
CoRE_0936	0	5	26428833	G,A,C	50752.30,20.80,3.00	1.00,0.00,0.00	G:[ath-MIR170],[AT5G66045]MIR170; miRNA
CoRE_0961	1	2	16069105	A,G	6807.15,21.50	1.00,0.00	G:[AT2G38325]MIR390A; miRNA ,[ath-MIR390a]
CoRE_0962	1	4	10578674	A,G,C	7966.63,10.40,0.70	1.00,0.00,0.00	G:[ath-MIR168a],[AT4G19395]MIR168/MIR168A; miRNA
CoRE_0963	0	5	18376109	A,G,C	7966.63,10.40,0.70	1.00,0.00,0.00	G:[ath-MIR168b],[AT5G45307]MIR168/MIR168B; miRNA
CoRE_0966	0	1	27716911	G,A,C	27900.95,20.80,0.20	1.00,0.00,0.00	G:[ath-MIR159a],[AT1G73687]MIR159/MIR159A; miRNA
CoRE_0984	0	1	26777366	G,C,A	12416.25,7.45,1.10	1.00,0.00,0.00	G:[ath-MIR858]
CoRE_1168	1	1	17829411	C,A,G	18208.10,7.90,0.40	1.00,0.00,0.00	G:[ath-MIR161],[AT1G48267]MIR161; miRNA
C. Substitutions corresponding with rRNAs
Site ID	dir	chr	site	Original and substituted bases (The first nucleotide is unmodified one)	TPQ for each nucleotide	Fractions for each nucleotide	Definition
CoRE_0105	1	2	5933	C,T,G,A	46877.70,167.85,18.45,6.65	1.00,0.00,0.00,0.00	G:[AT2G01020]rRNA	cleared
CoRE_0116	1	3	14210890	C,T,G,A	46877.70,146.95,18.45,6.65	1.00,0.00,0.00,0.00	G:[AT3G41979]rRNA	cleared
CoRE_0132	1	2	5937	G,C,A,T	37045.25,105.15,37.60,17.05	1.00,0.00,0.00,0.00	G:[AT2G01020]rRNA	cleared
CoRE_0133	1	3	14210894	G,C,A,T	37045.25,105.15,37.60,17.05	1.00,0.00,0.00,0.00	G:[AT3G41979]rRNA	cleared
CoRE_0141	1	2	5932	C,T,A,G	47568.35,131.10,10.65,5.05	1.00,0.00,0.00,0.00	G:[AT2G01020]rRNA
CoRE_0142	1	3	14210889	C,T,A,G	47568.35,129.70,10.65,5.05	1.00,0.00,0.00,0.00	G:[AT3G41979]rRNA
CoRE_0147	1	2	5924	C,A,G,T	46095.90,125.30,30.20,28.65	1.00,0.00,0.00,0.00	G:[AT2G01020]rRNA	cleared
CoRE_0169	1	3	14210893	G,T,A,C	42209.10,68.00,47.70,14.90	1.00,0.00,0.00,0.00	G:[AT3G41979]rRNA	cleared
CoRE_0170	1	2	5936	G,T,A,C	42209.10,68.00,47.70,14.90	1.00,0.00,0.00,0.00	G:[AT2G01020]rRNA	cleared
CoRE_0290	1	2	5923	G,C,T,A	36460.45,31.85,28.00,22.45	1.00,0.00,0.00,0.00	G:[AT2G01020]rRNA
CoRE_0291	1	3	14210880	G,C,T,A	36460.45,31.85,28.00,22.45	1.00,0.00,0.00,0.00	G:[AT3G41979]rRNA
CoRE_0325	1	3	14210892	G,A,C,T	43686.65,26.70,25.05,15.25	1.00,0.00,0.00,0.00	G:[AT3G41979]rRNA
CoRE_0326	1	2	5935	G,A,C,T	43686.65,26.70,25.05,15.25	1.00,0.00,0.00,0.00	G:[AT2G01020]rRNA
CoRE_0327	1	3	14209832	A,C,G	1737.90,64.95,0.55	0.96,0.04,0.00	G:[AT3G41768]rRNA
CoRE_0328	1	2	4875	A,C,G	1737.90,64.95,0.55	0.96,0.04,0.00	G:[AT2G01010]rRNA
CoRE_0338	1	C	102478	A,G,T	668.50,48.50,16.25	0.91,0.07,0.02	G:[ATCG00920]chloroplast-encoded 16S ribosomal RNA	cleared
CoRE_0339	0	C	136171	A,G,T	668.50,48.50,16.25	0.91,0.07,0.02	G:[ATCG01210]chloroplast-encoded 16S ribosomal RNA	cleared
CoRE_0357	1	2	4900	T,C	53.75,81.35	0.40,0.60	G:[AT2G01010]rRNA	cleared
CoRE_0435	1	2	5795	G,C,A	5106.65,34.45,11.50	0.99,0.01,0.00	G:[AT2G01020]rRNA	cleared
CoRE_0436	1	3	14210752	G,C,A	5106.65,34.45,11.50	0.99,0.01,0.00	G:[AT3G41979]rRNA	cleared
CoRE_0452	1	3	14210331	A,G	567.27,52.30	0.92,0.08	G:[AT3G41768]rRNA	cleared
CoRE_0476	1	3	14209857	T,C	53.75,41.85	0.56,0.44	G:[AT3G41768]rRNA	cleared
CoRE_0503	1	2	5374	A,G	567.27,35.00	0.94,0.06	G:[AT2G01010]rRNA
CoRE_0531	1	3	14209707	G,C,T,A	2994.80,31.65,5.30,3.95	0.99,0.01,0.00,0.00	G:[AT3G41768]rRNA
CoRE_0654	1	3	14210451	A,G,T	4407.80,18.05,7.95	0.99,0.00,0.00	G:[AT3G41768]rRNA	cleared
CoRE_0655	1	2	5494	A,G,T	4407.80,18.05,7.95	0.99,0.00,0.00	G:[AT2G01010]rRNA	cleared
CoRE_0678	1	3	14210455	T,A,C	6028.95,40.70,3.20	0.99,0.01,0.00	G:[AT3G41768]rRNA	cleared
CoRE_0679	1	3	14210753	C,A,T	5107.00,15.45,8.10	1.00,0.00,0.00	G:[AT3G41979]rRNA	cleared
CoRE_0680	1	2	5796	C,A,T	5107.00,15.45,8.10	1.00,0.00,0.00	G:[AT2G01020]rRNA	cleared
CoRE_0758	1	3	14210879	G,A,C,T	32449.65,11.10,8.50,5.65	1.00,0.00,0.00,0.00	G:[AT3G41979]rRNA
CoRE_0760	1	2	5791	C,T,A	5017.75,14.20,6.95	1.00,0.00,0.00	G:[AT2G01020]rRNA
CoRE_0761	1	3	14210748	C,T,A	5017.75,14.20,6.95	1.00,0.00,0.00	G:[AT3G41979]rRNA
CoRE_0763	1	2	5501	G,A,C	6020.45,19.20,1.60	1.00,0.00,0.00	G:[AT2G01010]rRNA
CoRE_0764	1	3	14210458	G,A,C	6020.45,19.20,1.60	1.00,0.00,0.00	G:[AT3G41768]rRNA
CoRE_0784	1	2	4043	G,T,A	308.55,16.75,3.95	0.94,0.05,0.01	G:[AT2G01010]rRNA	cleared
CoRE_0785	1	3	14209000	G,T,A	308.55,16.75,3.95	0.94,0.05,0.01	G:[AT3G41768]rRNA	cleared
CoRE_0828	1	2	5922	G,A,T,C	32449.65,8.60,5.65,3.00	1.00,0.00,0.00,0.00	G:[AT2G01020]rRNA
CoRE_0845	0	C	130633	G,T,C	407.95,12.10,3.90	0.96,0.03,0.01	G:[ATCG01160]Chloroplast-encoded 5S ribosomal RNA, which is a component of the 50S large subunit of the plastidic ribosome.	cleared
CoRE_0847	1	C	108016	G,T,C	411.85,12.10,3.90	0.96,0.03,0.01	G:[ATCG00970]chloroplast-encoded 5S ribosomal RNA	cleared
CoRE_0848	0	C	132029	T,A,G	7.90,9.35,6.55	0.33,0.39,0.28	G:[ATCG01180]chloroplast-encoded 23S ribosomal RNA	cleared
CoRE_0849	1	C	106620	T,A,G	7.90,9.35,6.55	0.33,0.39,0.28	G:[ATCG00950]chloroplast-encoded 23S ribosomal RNA	cleared
CoRE_0885	1	2	4756	G,T,A,C	3305.00,5.80,3.95,3.95	1.00,0.00,0.00,0.00	G:[AT2G01010]rRNA	cleared
CoRE_0886	1	3	14209713	G,T,A,C	3305.00,5.80,3.95,3.95	1.00,0.00,0.00,0.00	G:[AT3G41768]rRNA	cleared
CoRE_0967	0	C	132198	G,A,T	2651.45,9.35,1.30	1.00,0.00,0.00	G:[ATCG01180]chloroplast-encoded 23S ribosomal RNA
CoRE_0968	1	C	106451	G,A,T	2651.45,9.35,1.30	1.00,0.00,0.00	G:[ATCG00950]chloroplast-encoded 23S ribosomal RNA
CoRE_0969	1	3	14210100	T,C,G	959.58,5.50,3.13	0.99,0.01,0.00	G:[AT3G41768]rRNA	cleared
CoRE_0971	1	2	5143	T,C,G	959.58,5.50,3.13	0.99,0.01,0.00	G:[AT2G01010]rRNA	cleared
CoRE_0972	1	3	14210460	A,G	5896.40,10.10	1.00,0.00	G:[AT3G41768]rRNA
CoRE_0973	1	2	5503	A,G	5896.40,10.10	1.00,0.00	G:[AT2G01010]rRNA
CoRE_0975	1	2	4044	T,G,A	338.50,8.65,2.70	0.97,0.02,0.01	G:[AT2G01010]rRNA
CoRE_0981	0	M	362775	C,A	27.90,19.30	0.59,0.41	G:[ATMG01390]Mitochondrial 18S ribosomal RNA, which is a component of the 30S small subunit of mitochondrial ribosome. The rRNA is degraded by a polynucleotide phosphorylase-like protein (AtmtPNPase).	cleared
CoRE_1004	1	2	4277	G,A,T	993.16,8.20,3.95	0.99,0.01,0.00	G:[AT2G01010]rRNA
CoRE_1008	1	2	3972	G,A,T	1605.10,6.40,3.20	0.99,0.00,0.00	G:[AT2G01010]rRNA
CoRE_1011	1	3	14209241	C,A,T	970.40,3.74,1.28	0.99,0.00,0.00	G:[AT3G41768]rRNA
CoRE_1020	1	2	4284	C,A,T	970.40,3.74,1.28	0.99,0.00,0.00	G:[AT2G01010]rRNA
CoRE_1022	1	2	4976	G,A	1093.32,7.65	0.99,0.01	G:[AT2G01010]rRNA
CoRE_1023	1	3	14209933	G,A	1093.32,7.65	0.99,0.01	G:[AT3G41768]rRNA
CoRE_1024	1	3	14210750	C,A,T	5045.10,4.85,2.75	1.00,0.00,0.00	G:[AT3G41979]rRNA
CoRE_1027	1	2	5793	C,A,T	5045.10,4.85,2.75	1.00,0.00,0.00	G:[AT2G01020]rRNA
CoRE_1029	1	3	14209371	G,T	652.35,7.55	0.99,0.01	G:[AT3G41768]rRNA
CoRE_1031	1	2	4414	G,T	652.35,7.55	0.99,0.01	G:[AT2G01010]rRNA
CoRE_1060	1	2	5390	G,T,C,A	1134.65,3.95,1.75,0.97	0.99,0.00,0.00,0.00	G:[AT2G01010]rRNA
CoRE_1061	1	3	14210347	G,T,C,A	1134.65,3.95,1.75,0.97	0.99,0.00,0.00,0.00	G:[AT3G41768]rRNA
CoRE_1070	1	3	14209207	A,T	1036.95,10.30	0.99,0.01	G:[AT3G41768]rRNA	cleared
CoRE_1071	1	C	107075	G,C,A	35.30,7.90,5.50	0.72,0.16,0.11	G:[ATCG00950]chloroplast-encoded 23S ribosomal RNA	cleared
CoRE_1075	1	3	14209404	G,T,A	716.50,6.40,0.20	0.99,0.01,0.00	G:[AT3G41768]rRNA
CoRE_1076	1	2	4447	G,T,A	716.50,6.40,0.20	0.99,0.01,0.00	G:[AT2G01010]rRNA
CoRE_1083	1	3	14210456	G,A	6030.40,6.40	1.00,0.00	G:[AT3G41768]rRNA
CoRE_1084	1	2	5499	G,A	6030.40,6.40	1.00,0.00	G:[AT2G01010]rRNA
CoRE_1085	1	3	14209958	G,T,C	2771.05,10.00,0.70	1.00,0.00,0.00	G:[AT3G41768]rRNA
CoRE_1116	1	3	14210271	T,A,C	611.50,3.95,1.30	0.99,0.01,0.00	G:[AT3G41768]rRNA
CoRE_1117	1	2	5314	T,A,C	611.50,3.95,1.30	0.99,0.01,0.00	G:[AT2G01010]rRNA
CoRE_1124	0	M	361391	T,G,A	7.93,3.13,0.12	0.71,0.28,0.01	G:[ATMG01390]Mitochondrial 18S ribosomal RNA, which is a component of the 30S small subunit of mitochondrial ribosome. The rRNA is degraded by a polynucleotide phosphorylase-like protein (AtmtPNPase).
CoRE_1128	1	3	14209315	T,C,A	3798.70,3.50,3.20	1.00,0.00,0.00	G:[AT3G41768]rRNA
CoRE_1133	1	3	14208887	G,C,A,T	732.60,3.20,2.20,0.45	0.99,0.00,0.00,0.00	G:[AT3G41768]rRNA
CoRE_1143	1	C	101487	C,T,A	347.81,1.28,0.54	0.99,0.00,0.00	G:[ATCG00920]chloroplast-encoded 16S ribosomal RNA
CoRE_1144	0	C	137162	C,T,A	347.81,1.28,0.54	0.99,0.00,0.00	G:[ATCG01210]chloroplast-encoded 16S ribosomal RNA
CoRE_1145	0	M	362760	C,T,A	229.18,1.28,0.54	0.99,0.01,0.00	G:[ATMG01390]Mitochondrial 18S ribosomal RNA, which is a component of the 30S small subunit of mitochondrial ribosome. The rRNA is degraded by a polynucleotide phosphorylase-like protein (AtmtPNPase).
CoRE_1148	0	C	136860	G,T,A	351.50,7.90,0.45	0.98,0.02,0.00	G:[ATCG01210]chloroplast-encoded 16S ribosomal RNA
CoRE_1151	1	2	5426	G,A	1466.85,4.30	1.00,0.00	G:[AT2G01010]rRNA
CoRE_1152	1	3	14210383	G,A	1466.85,4.30	1.00,0.00	G:[AT3G41768]rRNA
CoRE_1155	1	3	14210175	G,A,T	786.30,3.95,0.35	0.99,0.00,0.00	G:[AT3G41768]rRNA
CoRE_1157	1	2	5218	G,A,T	786.30,3.95,0.35	0.99,0.00,0.00	G:[AT2G01010]rRNA
CoRE_1166	0	C	136539	G,T	287.70,4.55	0.98,0.02	G:[ATCG01210]chloroplast-encoded 16S ribosomal RNA
CoRE_1167	1	3	14209234	G,T,A	993.16,3.95,0.30	1.00,0.00,0.00	G:[AT3G41768]rRNA
CoRE_1177	1	2	3930	G,C,T	732.60,3.20,0.45	1.00,0.00,0.00	G:[AT2G01010]rRNA
CoRE_1186	1	C	101803	G,T,C	204.65,1.95,0.35	0.99,0.01,0.00	G:[ATCG00920]chloroplast-encoded 16S ribosomal RNA
CoRE_1187	0	C	136846	G,T,C	204.65,1.95,0.35	0.99,0.01,0.00	G:[ATCG01210]chloroplast-encoded 16S ribosomal RNA
D. Other substitution sites
Site ID	dir	chr	site	Original and substituted bases (The first nucleotide is unmodified one)	TPQ for each nucleotide	Fractions for each nucleotide	Definition
CoRE_0019	0	2	9241288	9241288	A,T,G,C	18.92,108.46,2.34,0.13	0.15,0.84,0.02,0.00	cleared
CoRE_0022	0	2	15477256	15477256	A,T,G,C	18.92,104.56,2.34,0.13	0.15,0.83,0.02,0.00	cleared
CoRE_0024	0	5	2309479	2309479	A,T,G,C	18.92,104.56,2.34,0.13	0.15,0.83,0.02,0.00	cleared
CoRE_0025	1	4	6819356	6819356	A,T,G,C	18.92,104.56,2.34,0.13	0.15,0.83,0.02,0.00	cleared
CoRE_0026	1	5	24856275	24856275	A,T,G,C	18.92,104.56,2.34,0.13	0.15,0.83,0.02,0.00	cleared
CoRE_0027	1	5	858603	858603	A,T,G,C	18.92,104.56,2.34,0.13	0.15,0.83,0.02,0.00	cleared
CoRE_0029	1	1	18312640	18312640	A,T,G,C	18.92,104.56,2.34,0.13	0.15,0.83,0.02,0.00	cleared
CoRE_0030	1	3	6540706	6540706	A,T,G,C	18.92,104.56,2.30,0.13	0.15,0.83,0.02,0.00	cleared
CoRE_0031	0	5	20758867	20758867	A,T,G,C	18.53,98.10,1.92,0.13	0.16,0.83,0.02,0.00	cleared
CoRE_0032	0	2	6953888	6953888	A,T,G,C	18.53,98.10,1.92,0.13	0.16,0.83,0.02,0.00	cleared
CoRE_0034	0	2	15215449	15215449	A,T,G,C	18.53,96.18,0.85,0.13	0.16,0.83,0.01,0.00	cleared
CoRE_0035	0	1	19688817	19688817	A,T,G,C	18.53,96.18,0.85,0.13	0.16,0.83,0.01,0.00	cleared
CoRE_0171	1	2	6429	6429	G,T,A,C	8001.45,68.45,30.85,29.90	0.98,0.01,0.00,0.00	cleared
CoRE_0172	1	3	14211386	14211386	G,T,A,C	8001.45,68.45,30.85,29.90	0.98,0.01,0.00,0.00	cleared
CoRE_0209	1	5	14882110	14882110	A,T,G	2.35,13.42,1.64	0.13,0.77,0.09	cleared
CoRE_0210	1	3	14211594	14211594	G,A,T,C	23122.30,65.00,37.25,8.70	1.00,0.00,0.00,0.00	cleared
CoRE_0211	1	2	6637	6637	G,A,T,C	23122.30,65.00,37.25,8.70	1.00,0.00,0.00,0.00	cleared
CoRE_0288	1	2	6640	6640	G,C,A,T	23297.05,44.75,37.85,2.35	1.00,0.00,0.00,0.00
CoRE_0289	1	3	14211597	14211597	G,C,A,T	23297.05,44.75,35.35,2.35	1.00,0.00,0.00,0.00
CoRE_0308	1	2	6639	6639	G,A,T,C	23113.20,33.95,23.40,15.90	1.00,0.00,0.00,0.00
CoRE_0309	1	3	14211596	14211596	G,A,T,C	23113.20,33.95,23.40,15.90	1.00,0.00,0.00,0.00
CoRE_0314	1	3	14214460	14214460	T,C,A	5833.93,45.13,1.70	0.99,0.01,0.00	cleared
CoRE_0316	1	2	9503	9503	T,C,A	5833.93,45.13,1.70	0.99,0.01,0.00	cleared
CoRE_0317	1	3	14204051	14204051	T,C,A	5833.93,45.13,1.70	0.99,0.01,0.00	cleared
CoRE_0348	1	2	9087	9087	T,G,A	122.76,25.94,16.97	0.74,0.16,0.10	cleared
CoRE_0349	1	3	14214044	14214044	T,G,A	122.76,25.94,16.97	0.74,0.16,0.10	cleared
CoRE_0363	1	5	2547040	2547040	G,C,T,A	64.40,70.90,35.20,15.90	0.35,0.38,0.19,0.09	cleared
CoRE_0409	1	1	7544517	7544517	A,T,G	2.35,5.79,0.76	0.26,0.65,0.09	cleared
CoRE_0410	1	2	7956	7956	G,T,A	1203.10,47.70,7.65	0.96,0.04,0.01	cleared
CoRE_0411	1	3	14212913	14212913	G,T,A	1203.10,47.70,7.65	0.96,0.04,0.01	cleared
CoRE_0429	1	3	14211747	14211747	A,T,C,G	34.35,71.20,3.25,2.65	0.31,0.64,0.03,0.02	cleared
CoRE_0437	0	3	11518878	11518878	T,A	0.00,91.80	0.00,1.00	cleared
CoRE_0442	1	2	8180	8180	G,A,T,C	4616.25,43.55,10.95,4.70	0.99,0.01,0.00,0.00	cleared
CoRE_0463	0	4	11774533	11774533	G,T	20.14,5.53	0.78,0.22	cleared
CoRE_0464	0	3	17985636	17985636	G,T	20.14,5.53	0.78,0.22	cleared
CoRE_0466	0	4	18255041	18255041	G,T	21.21,5.53	0.79,0.21	cleared
CoRE_0551	0	3	17985652	17985652	G,A,T,C	193.49,0.48,0.35,0.17	0.99,0.00,0.00,0.00
CoRE_0565	0	3	3238452	3238452	G,A,T,C	193.77,0.48,0.35,0.17	0.99,0.00,0.00,0.00
CoRE_0586	1	2	8201	8201	C,T	333.35,31.85	0.91,0.09	cleared
CoRE_0587	1	3	14213158	14213158	C,T	490.15,31.85	0.94,0.06	cleared
CoRE_0605	1	3	14212163	14212163	G,A,C	1251.15,26.80,3.95	0.98,0.02,0.00	cleared
CoRE_0606	1	2	7206	7206	G,A,C	1251.15,26.80,3.95	0.98,0.02,0.00	cleared
CoRE_0607	0	4	11774549	11774549	G,A,T,C	193.49,0.48,0.35,0.12	1.00,0.00,0.00,0.00
CoRE_0608	0	4	18255057	18255057	G,A,T,C	193.49,0.48,0.35,0.12	1.00,0.00,0.00,0.00
CoRE_0609	1	3	14213137	14213137	G,A,T,C	4616.25,14.65,10.95,4.70	0.99,0.00,0.00,0.00	cleared
CoRE_0610	0	3	2232548	2232548	G,T,A,C	7.69,4.94,1.60,1.32	0.49,0.32,0.10,0.08	cleared
CoRE_0616	1	3	14203952	14203952	G,T,C	1687.67,10.58,10.53	0.99,0.01,0.01
CoRE_0617	1	2	9404	9404	G,T,C	1687.67,10.58,10.53	0.99,0.01,0.01
CoRE_0622	0	4	15345776	15345776	G,T,C	0.00,5.21,1.18	0.00,0.82,0.18	cleared
CoRE_0656	1	3	14214361	14214361	G,C,T	1687.67,10.53,6.63	0.99,0.01,0.00
CoRE_0657	0	3	2232530	2232530	G,T,C	0.00,4.08,1.18	0.00,0.78,0.22	cleared
CoRE_0658	1	3	14213143	14213143	G,C,A,T	4956.25,21.80,9.40,3.05	0.99,0.00,0.00,0.00
CoRE_0659	1	1	15380282	15380282	T,G,A	5.26,4.34,2.02	0.45,0.37,0.17	cleared
CoRE_0660	1	1	15377162	15377162	T,G,A	5.26,4.34,2.02	0.45,0.37,0.17	cleared
CoRE_0661	1	1	15279065	15279065	T,G,A	5.26,4.34,2.02	0.45,0.37,0.17	cleared
CoRE_0662	1	1	15274830	15274830	T,G,A	5.26,4.34,2.02	0.45,0.37,0.17	cleared
CoRE_0663	1	1	15282185	15282185	T,G,A	5.26,4.34,2.02	0.45,0.37,0.17	cleared
CoRE_0664	1	1	15372927	15372927	T,G,A	5.26,4.34,2.02	0.45,0.37,0.17	cleared
CoRE_0667	1	2	6790	6790	A,T,C,G	34.35,19.00,3.25,2.65	0.58,0.32,0.05,0.04	cleared
CoRE_0669	1	3	14213043	14213043	G,A	1859.05,28.30	0.99,0.01	cleared
CoRE_0681	1	2	8125	8125	C,T,G	825.50,23.10,0.35	0.97,0.03,0.00	cleared
CoRE_0682	1	3	14213082	14213082	C,T,G	752.70,23.10,0.35	0.97,0.03,0.00	cleared
CoRE_0706	0	4	18255055	18255055	T,C,A	193.49,0.39,0.33	1.00,0.00,0.00
CoRE_0724	0	4	11774547	11774547	T,C,A	193.49,0.39,0.33	1.00,0.00,0.00
CoRE_0731	0	3	17985650	17985650	T,C,A	193.49,0.39,0.33	1.00,0.00,0.00
CoRE_0732	0	3	3238450	3238450	T,C,A	193.77,0.39,0.33	1.00,0.00,0.00
CoRE_0759	1	3	14211667	14211667	G,C,A,T	793.15,13.50,7.45,0.60	0.97,0.02,0.01,0.00	cleared
CoRE_0762	1	2	6710	6710	G,C,A	793.15,13.50,7.45	0.97,0.02,0.01	cleared
CoRE_0765	1	3	14212834	14212834	G,T,C	1186.95,19.75,1.00	0.98,0.02,0.00
CoRE_0766	1	2	7877	7877	G,T,C	1186.95,19.75,1.00	0.98,0.02,0.00
CoRE_0767	0	3	13592603	13592603	A,T,G	50.19,1.14,0.18	0.97,0.02,0.00	cleared
CoRE_0768	0	5	11745315	11745315	A,T,G	50.19,1.14,0.18	0.97,0.02,0.00	cleared
CoRE_0769	1	4	3955559	3955559	A,T,G	48.01,1.14,0.18	0.97,0.02,0.00	cleared
CoRE_0770	1	4	3952355	3952355	A,T,G	48.01,1.14,0.18	0.97,0.02,0.00	cleared
CoRE_0771	1	4	3955024	3955024	A,T,G	48.01,1.14,0.18	0.97,0.02,0.00	cleared
CoRE_0772	0	5	11744959	11744959	A,T,G	56.47,1.14,0.18	0.98,0.02,0.00	cleared
CoRE_0773	0	5	11750971	11750971	A,T,G	50.19,1.14,0.18	0.97,0.02,0.00	cleared
CoRE_0774	0	1	15088228	15088228	A,T,G	50.19,1.14,0.18	0.97,0.02,0.00	cleared
CoRE_0775	0	2	3616700	3616700	A,T,G	50.19,1.14,0.18	0.97,0.02,0.00	cleared
CoRE_0776	1	3	13591396	13591396	A,T,G	50.19,1.14,0.18	0.97,0.02,0.00	cleared
CoRE_0777	0	5	11747983	11747983	A,T,G	50.19,1.14,0.18	0.97,0.02,0.00	cleared
CoRE_0778	0	1	15085048	15085048	A,T,G	50.19,1.14,0.18	0.97,0.02,0.00	cleared
CoRE_0779	0	5	11744248	11744248	A,T,G	50.19,1.14,0.18	0.97,0.02,0.00	cleared
CoRE_0780	0	1	15086816	15086816	A,T,G	50.19,1.14,0.18	0.97,0.02,0.00	cleared
CoRE_0781	0	5	11745848	11745848	A,T,G	56.47,1.14,0.18	0.98,0.02,0.00	cleared
CoRE_0782	0	5	11752036	11752036	A,T,G	50.19,1.14,0.18	0.97,0.02,0.00	cleared
CoRE_0783	0	1	15087172	15087172	A,T,G	48.79,1.14,0.18	0.97,0.02,0.00	cleared
CoRE_0788	0	1	11797196	11797196	A,G,T	0.14,3.55,2.66	0.02,0.56,0.42	cleared
CoRE_0789	1	1	3676676	3676676	A,G,T	0.14,3.55,2.66	0.02,0.56,0.42	cleared
CoRE_0790	1	2	8096	8096	G,T,A	2037.55,16.50,7.90	0.99,0.01,0.00
CoRE_0791	1	2	8086	8086	G,A	1859.05,20.40	0.99,0.01	cleared
CoRE_0809	1	3	14212437	14212437	G,C,A	1735.40,11.95,6.95	0.99,0.01,0.00	cleared
CoRE_0810	1	2	7480	7480	G,C,A	1735.40,11.95,6.95	0.99,0.01,0.00	cleared
CoRE_0811	1	5	19820431	19820431	A,G,T	0.14,3.55,1.26	0.03,0.72,0.25	cleared
CoRE_0812	0	5	26114724	26114724	A,G,T	0.14,3.55,1.26	0.03,0.72,0.25	cleared
CoRE_0813	1	2	14847755	14847755	A,G,T	0.14,3.55,1.26	0.03,0.72,0.25	cleared
CoRE_0814	1	1	1324991	1324991	A,G,T	0.14,3.55,1.26	0.03,0.72,0.25	cleared
CoRE_0815	1	3	14203905	14203905	G,A	1891.95,12.33	0.99,0.01
CoRE_0816	1	3	14214314	14214314	G,A	1891.95,12.33	0.99,0.01
CoRE_0817	1	2	9357	9357	G,A	1888.00,12.33	0.99,0.01
CoRE_0833	1	2	8186	8186	G,C,T	4956.25,13.90,3.05	1.00,0.00,0.00
CoRE_0838	1	3	3572505	3572505	G,C,T	63.02,3.93,0.91	0.93,0.06,0.01
CoRE_0840	0	1	15085756	15085756	A,T,G	39.60,1.03,0.18	0.97,0.03,0.00
CoRE_0841	1	3	14213053	14213053	G,T	2037.55,16.50	0.99,0.01
CoRE_0843	1	2	7863	7863	G,T	1531.55,16.35	0.99,0.01
CoRE_0844	1	3	14212820	14212820	G,T	1531.55,16.35	0.99,0.01
CoRE_0851	1	3	14211356	14211356	G,C,A,T	2671.08,7.90,4.65,3.20	0.99,0.00,0.00,0.00
CoRE_0852	1	2	6399	6399	G,C,A,T	2671.08,7.90,4.65,3.20	0.99,0.00,0.00,0.00
CoRE_0857	1	2	9305	9305	G,A,T	4132.10,9.60,6.05	1.00,0.00,0.00
CoRE_0858	1	3	14214262	14214262	G,A,T	4132.10,9.60,6.05	1.00,0.00,0.00
CoRE_0862	1	2	6697	6697	G,T,A	3263.75,8.05,6.95	1.00,0.00,0.00	cleared
CoRE_0863	1	3	14211654	14211654	G,T,A	3263.75,8.05,6.95	1.00,0.00,0.00	cleared
CoRE_0864	1	3	14214305	14214305	G,T,A,C	1465.63,4.63,4.37,0.97	0.99,0.00,0.00,0.00	cleared
CoRE_0865	1	3	14203896	14203896	G,T,A,C	1465.63,4.63,4.37,0.97	0.99,0.00,0.00,0.00	cleared
CoRE_0866	1	2	9348	9348	G,T,A,C	1465.63,4.63,4.37,0.97	0.99,0.00,0.00,0.00	cleared
CoRE_0867	1	2	7943	7943	A,G,T,C	2292.95,11.30,3.20,0.30	0.99,0.00,0.00,0.00	cleared
CoRE_0868	1	3	14212900	14212900	A,G,T,C	2310.25,11.30,3.20,0.30	0.99,0.00,0.00,0.00	cleared
CoRE_0870	0	3	13594438	13594438	A,T	50.19,0.79	0.98,0.02
CoRE_0871	0	2	3633081	3633081	A,T	50.19,0.79	0.98,0.02
CoRE_0872	0	5	11743358	11743358	A,T	50.19,0.79	0.98,0.02
CoRE_0873	0	1	15088406	15088406	A,T	50.19,0.79	0.98,0.02
CoRE_0874	0	2	3628642	3628642	A,T	50.19,0.79	0.98,0.02
CoRE_0875	0	1	15088054	15088054	A,T	50.19,0.79	0.98,0.02
CoRE_0876	0	3	13592781	13592781	A,T	50.19,0.79	0.98,0.02
CoRE_0877	0	5	11753282	11753282	A,T	50.19,0.79	0.98,0.02
CoRE_0878	0	3	13593726	13593726	A,T	50.19,0.79	0.98,0.02
CoRE_0879	0	1	15087350	15087350	A,T	49.27,0.79	0.98,0.02
CoRE_0880	0	2	3627046	3627046	A,T	50.19,0.79	0.98,0.02
CoRE_0891	1	2	9309	9309	C,T,A	4023.15,6.45,4.63	1.00,0.00,0.00
CoRE_0892	1	3	14214266	14214266	C,T,A	4023.15,6.45,4.63	1.00,0.00,0.00
CoRE_0893	1	1	26776572	26776572	G,T,C	4801.95,12.80,0.35	1.00,0.00,0.00
CoRE_0900	1	2	8592	8592	G,T,C	548.50,15.80,0.30	0.97,0.03,0.00
CoRE_0906	0	4	1712203	1712203	A,T	14.60,25.80	0.36,0.64
CoRE_0932	1	1	24708707	24708707	T,C	0.22,4.04	0.05,0.95
CoRE_0933	0	5	8447214	8447214	T,C	0.22,4.04	0.05,0.95
CoRE_0934	1	5	20872908	20872908	T,C	0.06,4.04	0.02,0.98
CoRE_0935	0	3	11590750	11590750	T,C	0.06,4.04	0.02,0.98
CoRE_0938	1	2	8141	8141	C,T	820.90,13.50	0.98,0.02	cleared
CoRE_0941	1	3	14214364	14214364	C,T	1706.17,7.57	1.00,0.00
CoRE_0942	1	3	14203955	14203955	C,T	1706.17,7.57	1.00,0.00
CoRE_0943	1	2	9407	9407	C,T	1706.17,7.57	1.00,0.00
CoRE_0944	1	4	4040019	4040019	T,C	1.94,7.55	0.20,0.80
CoRE_0945	0	4	3349837	3349837	T,C	1.94,7.55	0.20,0.80
CoRE_0946	1	4	3955211	3955211	T,A	27.49,1.28	0.96,0.04
CoRE_0947	1	4	3954321	3954321	T,A	18.50,1.28	0.94,0.06
CoRE_0948	1	4	3950940	3950940	T,A	27.49,1.28	0.96,0.04
CoRE_0949	0	2	3625967	3625967	T,A	18.40,1.28	0.93,0.07
CoRE_0950	1	4	3953075	3953075	T,A	19.74,1.28	0.94,0.06
CoRE_0951	1	3	13591227	13591227	T,A	26.26,1.28	0.95,0.05
CoRE_0952	1	4	3953253	3953253	T,A	15.30,1.28	0.92,0.08
CoRE_0953	1	2	3605716	3605716	T,A	23.30,1.28	0.95,0.05
CoRE_0954	0	5	11748863	11748863	T,A	27.49,1.28	0.96,0.04
CoRE_0955	1	4	3952720	3952720	T,A	27.49,1.28	0.96,0.04
CoRE_0956	1	2	3607140	3607140	T,A	26.26,1.28	0.95,0.05
CoRE_0957	1	2	3606072	3606072	T,A	23.30,1.28	0.95,0.05
CoRE_0958	1	4	3951652	3951652	T,A	15.30,1.28	0.92,0.08
CoRE_0959	1	4	3953787	3953787	T,A	15.30,1.28	0.92,0.08
CoRE_0960	0	2	3629700	3629700	T,A	26.26,1.28	0.95,0.05
CoRE_0977	0	3	13593131	13593131	G,C,T	123.79,4.97,1.43	0.95,0.04,0.01
CoRE_0978	0	3	13596212	13596212	G,C,T	123.79,4.97,1.43	0.95,0.04,0.01
CoRE_0979	0	3	13595500	13595500	G,C,T	122.45,4.97,1.43	0.95,0.04,0.01
CoRE_0980	1	3	14213549	14213549	G,T,C	548.50,9.40,0.30	0.98,0.02,0.00
CoRE_0983	1	2	8192	8192	G,A,T	1984.50,7.00,3.45	0.99,0.00,0.00
CoRE_0985	1	1	26776579	26776579	G,C,A	4801.95,7.45,1.10	1.00,0.00,0.00
CoRE_0988	0	3	13596219	13596219	A,G	125.25,2.10	0.98,0.02
CoRE_0989	0	3	13594261	13594261	A,G	125.25,2.10	0.98,0.02
CoRE_0991	0	3	13595507	13595507	A,G	125.91,2.10	0.98,0.02
CoRE_0995	0	3	13593138	13593138	A,G	125.25,2.10	0.98,0.02
CoRE_0996	0	3	13594795	13594795	A,G	83.00,2.10	0.98,0.02
CoRE_0997	0	3	13596041	13596041	A,G	125.91,2.10	0.98,0.02
CoRE_0998	0	3	13594973	13594973	A,G	125.25,2.10	0.98,0.02
CoRE_0999	0	3	13595329	13595329	A,G	125.91,2.10	0.98,0.02
CoRE_1001	1	3	14204017	14204017	G,T,A	1192.93,3.40,2.13	1.00,0.00,0.00	cleared
CoRE_1002	1	3	14214426	14214426	G,T,A	1192.93,3.40,2.13	1.00,0.00,0.00	cleared
CoRE_1003	1	2	9469	9469	G,T,A	1192.93,3.40,2.13	1.00,0.00,0.00	cleared
CoRE_1005	0	3	15646419	15646419	A,G	0.00,16.40	0.00,1.00
CoRE_1006	1	3	14212444	14212444	G,T,A	1373.00,4.70,3.50	0.99,0.00,0.00
CoRE_1007	1	2	7487	7487	G,T,A	1373.00,4.70,3.50	0.99,0.00,0.00
CoRE_1009	1	2	6391	6391	G,A,C	722.40,4.00,3.95	0.99,0.01,0.01
CoRE_1010	1	3	14211348	14211348	G,A,C	722.40,4.00,3.95	0.99,0.01,0.01
CoRE_1012	0	3	13593128	13593128	T,A	50.86,2.14	0.96,0.04
CoRE_1013	0	3	13595497	13595497	T,A	49.63,2.14	0.96,0.04
CoRE_1014	0	3	13596031	13596031	T,A	49.63,2.14	0.96,0.04
CoRE_1015	0	3	13594963	13594963	T,A	50.86,2.14	0.96,0.04
CoRE_1016	1	3	14213149	14213149	G,A,T	2026.20,4.30,3.45	1.00,0.00,0.00
CoRE_1017	1	3	14212167	14212167	G,T	1249.35,9.10	0.99,0.01
CoRE_1018	0	3	13596209	13596209	T,A	50.86,2.14	0.96,0.04
CoRE_1019	0	3	13594251	13594251	T,A	50.86,2.14	0.96,0.04
CoRE_1021	0	3	13595319	13595319	T,A	49.63,2.14	0.96,0.04
CoRE_1025	1	2	7509	7509	G,A,T	738.40,3.95,3.65	0.99,0.01,0.00
CoRE_1026	1	3	14212466	14212466	G,A,T	773.10,3.95,3.65	0.99,0.01,0.00
CoRE_1028	1	3	14211359	14211359	G,A	2613.43,7.55	1.00,0.00
CoRE_1030	1	2	6402	6402	G,A	2613.43,7.55	1.00,0.00
CoRE_1032	0	1	29448834	29448834	A,T,G	0.14,1.40,0.98	0.05,0.56,0.39
CoRE_1062	1	3	14213140	14213140	G,T,A	4818.95,3.95,3.15	1.00,0.00,0.00
CoRE_1063	1	2	8183	8183	G,T,A	4818.95,3.95,3.15	1.00,0.00,0.00
CoRE_1068	1	3	14213922	14213922	G,A	1133.40,6.85	0.99,0.01
CoRE_1069	1	2	8965	8965	G,A	1133.40,6.85	0.99,0.01
CoRE_1073	1	2	8110	8110	G,A,T	503.80,3.95,2.70	0.99,0.01,0.01
CoRE_1074	1	3	14213067	14213067	G,A,T	503.80,3.95,2.70	0.99,0.01,0.01
CoRE_1086	1	3	14211258	14211258	G,T,C	1168.30,4.70,1.65	0.99,0.00,0.00
CoRE_1087	1	2	6301	6301	G,T,C	1168.30,4.70,1.65	0.99,0.00,0.00
CoRE_1088	1	3	14214319	14214319	G,A	1721.23,4.13	1.00,0.00
CoRE_1089	1	2	9362	9362	G,A	1577.83,4.13	1.00,0.00
CoRE_1090	1	3	14203910	14203910	G,A	1721.23,4.13	1.00,0.00
CoRE_1091	1	3	14213095	14213095	G,A,T	1045.20,4.70,1.40	0.99,0.00,0.00
CoRE_1092	1	2	8138	8138	G,A,T	923.70,4.70,1.40	0.99,0.01,0.00
CoRE_1093	1	3	14211099	14211099	A,G	1648.80,12.10	0.99,0.01
CoRE_1094	1	2	6647	6647	G,T,A	20733.90,5.40,0.45	1.00,0.00,0.00
CoRE_1095	1	3	14211604	14211604	G,T,A	20733.90,5.40,0.45	1.00,0.00,0.00
CoRE_1096	1	3	14214188	14214188	G,A,T	2090.00,4.20,1.65	1.00,0.00,0.00
CoRE_1097	1	2	7797	7797	G,T,A	419.50,4.70,1.15	0.99,0.01,0.00
CoRE_1098	1	2	9231	9231	G,A,T	2090.00,4.20,1.65	1.00,0.00,0.00
CoRE_1099	1	3	14212754	14212754	G,T,A	419.50,4.70,1.15	0.99,0.01,0.00
CoRE_1100	1	3	14211835	14211835	G,T,A	745.00,4.70,1.10	0.99,0.01,0.00
CoRE_1101	1	2	6878	6878	G,T,A	745.00,4.70,1.10	0.99,0.01,0.00
CoRE_1109	1	3	14212919	14212919	G,C,A	780.25,4.55,0.90	0.99,0.01,0.00
CoRE_1110	1	2	7962	7962	G,C,A	780.25,4.55,0.90	0.99,0.01,0.00
CoRE_1112	0	2	14054434	14054434	A,G	0.14,0.98	0.12,0.88
CoRE_1113	0	1	7884374	7884374	A,G	0.14,0.98	0.12,0.88
CoRE_1118	1	C	48184	48184	G,T,A	2817.59,9.40,0.90	1.00,0.00,0.00
CoRE_1121	1	1	11046603	11046603	A,G,T	3.45,1.88,0.10	0.64,0.35,0.02
CoRE_1125	0	2	3250715	3250715	T,G,A	7.93,3.13,0.12	0.71,0.28,0.01
CoRE_1126	1	M	280290	280290	T,G,A	7.93,3.13,0.12	0.71,0.28,0.01
CoRE_1129	1	3	14212904	14212904	C,T,A	2527.05,3.20,1.70	1.00,0.00,0.00
CoRE_1130	1	2	7947	7947	C,T,A	2509.75,3.20,1.70	1.00,0.00,0.00
CoRE_1131	1	2	6703	6703	G,T,A	3046.45,4.55,0.30	1.00,0.00,0.00
CoRE_1132	1	3	14211660	14211660	G,T,A	3046.45,4.55,0.30	1.00,0.00,0.00
CoRE_1140	1	3	14214240	14214240	A,C,G	605.40,3.20,1.45	0.99,0.01,0.00
CoRE_1142	1	2	9283	9283	A,C,G	605.40,3.20,1.45	0.99,0.01,0.00
CoRE_1146	1	3	14212805	14212805	G,A,C	441.80,3.95,0.45	0.99,0.01,0.00
CoRE_1147	1	2	7848	7848	G,A,C	441.80,3.95,0.45	0.99,0.01,0.00
CoRE_1153	1	3	14214062	14214062	A,T,G	2415.73,3.95,0.35	1.00,0.00,0.00
CoRE_1156	1	5	22336750	22336750	C,A,G	129.30,7.90,0.23	0.94,0.06,0.00
CoRE_1159	1	2	9105	9105	A,T,G	2415.73,3.95,0.35	1.00,0.00,0.00
CoRE_1160	1	3	14211251	14211251	G,T,A	1015.75,3.95,0.35	1.00,0.00,0.00
CoRE_1161	1	2	6294	6294	G,T,A	1015.75,3.95,0.35	1.00,0.00,0.00
CoRE_1163	1	2	8257	8257	G,A,T	538.55,7.90,0.35	0.98,0.01,0.00
CoRE_1164	1	2	6869	6869	G,A,T	687.75,3.95,0.30	0.99,0.01,0.00
CoRE_1165	1	3	14211826	14211826	G,A,T	687.75,3.95,0.30	0.99,0.01,0.00
CoRE_1169	1	2	9096	9096	T,C	2414.50,7.30	1.00,0.00
CoRE_1170	1	3	14212093	14212093	G,A	408.90,4.00	0.99,0.01
CoRE_1171	1	2	7136	7136	G,A	408.90,4.00	0.99,0.01
CoRE_1174	1	3	14214378	14214378	C,A,T	188.10,2.13,0.40	0.99,0.01,0.00
CoRE_1175	1	2	9421	9421	C,A,T	188.10,2.13,0.40	0.99,0.01,0.00
CoRE_1176	1	3	14203969	14203969	C,A,T	188.10,2.13,0.40	0.99,0.01,0.00
CoRE_1178	1	3	14212613	14212613	G,C	1211.35,6.75	0.99,0.01
CoRE_1179	1	3	14211307	14211307	G,T,C	353.80,3.20,0.30	0.99,0.01,0.00
CoRE_1180	1	2	6350	6350	G,T,C	353.80,3.20,0.30	0.99,0.01,0.00
